# Supplementary material for: DNA Methylation and Chromatin Accessibility Impact Subgenome Expression Dominance in the Common Carp (Cyprinus carpio)
Source: Int J Mol Sci. 2024 Jan 29;25(3):1635. doi: 10.3390/ijms25031635 (PMC10855618; doi:10.3390/ijms25031635)
Supplement: Supplementary file 1 [file ijms-25-01635-s001.zip]

Archive with 3 entries (3 files):
- Supplementary Figures.pdf
- Supplementary Tables S2-S5.xlsx
- Supplementary Tables.pdf
