# Supplementary material for: DNA Methylation and Chromatin Accessibility Impact Subgenome Expression Dominance in the Common Carp (Cyprinus carpio)
Source: Int J Mol Sci. 2024 Jan 29;25(3):1635. doi: 10.3390/ijms25031635 (PMC10855618; doi:10.3390/ijms25031635)
Supplement: Supplementary file 1 [file ijms-25-01635-s001.zip › Supplementary Tables S2-S5.xlsx]

## Sheet: Table S2
Supplementary Table S2. GO enrichment analysis of genes with significantly higher expression levels in liver than in muscle.
Class	GO Name	GO ID	GO Level	P value	Enrichment Score	Hits Genes Counts In Selected Set	Hits Genes Counts In Background	Corrected P-value (BH method)
Molecular function	serine-type peptidase activity	GO:0008236	5	0	2.06709	170	494	0
Molecular function	monoatomic anion transmembrane transporter activity	GO:0008509	5	0	1.82226	243	801	0
Molecular function	organic anion transmembrane transporter activity	GO:0008514	4	0	1.96309	234	716	0
Molecular function	oxidoreductase activity, acting on paired donors, with incorporation or reduction of molecular oxygen, reduced flavin or flavoprotein as one donor, and incorporation of one atom of oxygen	GO:0016712	5	0	3.58938	49	82	0
Molecular function	serine hydrolase activity	GO:0017171	4	0	2.06078	176	513	0
Molecular function	heme binding	GO:0020037	5	0	2.2139	129	350	0
Molecular function	peptidase regulator activity	GO:0061134	4	0	1.81746	200	661	0
Molecular function	endopeptidase regulator activity	GO:0061135	5	0	1.96964	141	430	0
Molecular function	antigen binding	GO:0003823	3	0	2.46821	113	275	0
Molecular function	serine-type endopeptidase activity	GO:0004252	6	0	2.10933	151	430	0
Molecular function	monooxygenase activity	GO:0004497	4	0	2.45127	111	272	0
Molecular function	endopeptidase inhibitor activity	GO:0004866	6	0	2.02299	130	386	0
Molecular function	organic acid transmembrane transporter activity	GO:0005342	4	0	2.0806	177	511	0
Molecular function	tetrapyrrole binding	GO:0046906	4	0	2.22166	135	365	0
Molecular function	carboxylic acid transmembrane transporter activity	GO:0046943	5	0	2.08878	177	509	0
Molecular function	active transmembrane transporter activity	GO:0022804	4	0	1.5443	308	1198	0
Molecular function	solute:monoatomic cation symporter activity	GO:0015294	7	0	2.19113	116	318	0
Molecular function	solute:sodium symporter activity	GO:0015370	8	0	2.48736	94	227	0
Molecular function	monocarboxylic acid transmembrane transporter activity	GO:0008028	6	0	2.61161	80	184	0
Molecular function	anion binding	GO:0043168	4	1.11022e-16	1.19725	1581	7932	1.9662e-14
Molecular function	secondary active transmembrane transporter activity	GO:0015291	5	1.11022e-16	1.9965	232	698	1.9662e-14
Molecular function	symporter activity	GO:0015293	6	4.44089e-16	2.19122	143	392	7.14984e-14
Molecular function	peptidase inhibitor activity	GO:0030414	5	6.66134e-16	1.95005	137	422	1.02585e-13
Molecular function	steroid hydroxylase activity	GO:0008395	5	2.9976e-15	3.16838	48	91	4.42396e-13
Molecular function	sodium ion transmembrane transporter activity	GO:0015081	7	6.66134e-15	1.85594	148	479	9.43778e-13
Molecular function	lipid binding	GO:0008289	3	1.34337e-14	1.34285	558	2496	1.83008e-12
Molecular function	carbohydrate derivative binding	GO:0097367	3	4.4631e-14	1.19028	1313	6626	5.85492e-12
Molecular function	steroid binding	GO:0005496	4	5.92859e-14	2.04074	106	312	7.49967e-12
Molecular function	iron ion binding	GO:0005506	7	1.13354e-13	1.90983	124	390	1.38448e-11
Molecular function	carbohydrate binding	GO:0030246	3	3.45834e-13	1.56726	233	893	4.08315e-11
Molecular function	transmembrane transporter activity	GO:0022857	3	4.0512e-13	1.28549	663	3098	4.62883e-11
Molecular function	salt transmembrane transporter activity	GO:1901702	4	6.1251e-13	1.39486	395	1701	6.77972e-11
Molecular function	xenobiotic transmembrane transporter activity	GO:0042910	4	1.19194e-12	2.01595	98	292	1.27934e-10
Molecular function	obsolete cofactor binding	GO:0048037	0	1.77569e-12	1.66907	172	619	1.84985e-10
Molecular function	arachidonic acid epoxygenase activity	GO:0008392	6	1.8352e-12	4.10986	26	38	1.85722e-10
Molecular function	arachidonic acid monooxygenase activity	GO:0008391	5	2.82407e-12	3.67758	30	49	2.77858e-10
Molecular function	organic hydroxy compound transmembrane transporter activity	GO:1901618	4	8.13871e-12	2.5814	52	121	7.79117e-10
Molecular function	transporter activity	GO:0005215	2	1.22544e-11	1.2455	739	3564	1.14224e-09
Molecular function	complement binding	GO:0001848	4	1.29596e-11	2.86684	42	88	1.177e-09
Molecular function	oxidoreductase activity, acting on paired donors, with incorporation or reduction of molecular oxygen, NAD(P)H as one donor, and incorporation of one atom of oxygen	GO:0016709	5	1.31453e-11	3.08678	37	72	1.16401e-09
Molecular function	oxidoreductase activity, acting on paired donors, with incorporation or reduction of molecular oxygen	GO:0016705	4	5.29605e-11	1.76083	124	423	4.57527e-09
Molecular function	carbohydrate transmembrane transporter activity	GO:0015144	4	6.93792e-11	2.65002	45	102	5.85098e-09
Molecular function	cytokine receptor activity	GO:0004896	5	9.67567e-11	1.9255	92	287	7.97005e-09
Molecular function	peptidase activity	GO:0008233	4	1.36082e-10	1.34974	382	1700	1.09546e-08
Molecular function	oxidoreductase activity	GO:0016491	3	2.22644e-10	1.32804	413	1868	1.75246e-08
Molecular function	immune receptor activity	GO:0140375	4	3.49861e-10	1.72639	121	421	2.69393e-08
Molecular function	immunoglobulin receptor binding	GO:0034987	5	3.71103e-10	3.69644	24	39	2.7967e-08
Molecular function	adenyl nucleotide binding	GO:0030554	7	5.69735e-10	1.19649	888	4458	4.20417e-08
Molecular function	active monoatomic ion transmembrane transporter activity	GO:0022853	5	6.37776e-10	1.5527	175	677	4.61021e-08
Molecular function	lipid transporter activity	GO:0005319	3	6.61023e-10	1.71015	121	425	4.68269e-08
Molecular function	monosaccharide transmembrane transporter activity	GO:0015145	6	7.76283e-10	3.00336	32	64	5.39136e-08
Molecular function	C5a anaphylatoxin chemotactic receptor binding	GO:0031714	6	8.84382e-10	5.57766	13	14	6.024e-08
Molecular function	inorganic molecular entity transmembrane transporter activity	GO:0015318	4	1.60171e-09	1.28104	479	2246	1.07043e-07
Molecular function	signaling receptor binding	GO:0005102	4	1.63705e-09	1.17695	994	5073	1.07378e-07
Molecular function	amino acid transmembrane transporter activity	GO:0015171	6	1.69245e-09	1.80766	96	319	1.08994e-07
Molecular function	ATP binding	GO:0005524	9	1.70527e-09	1.20315	800	3994	1.07858e-07
Molecular function	organic acid binding	GO:0043177	4	1.97313e-09	1.52524	178	701	1.22611e-07
Molecular function	monoatomic ion transmembrane transporter activity	GO:0015075	4	2.09229e-09	1.26988	504	2384	1.27774e-07
Molecular function	solute:inorganic anion antiporter activity	GO:0005452	7	2.35594e-09	2.95568	31	63	1.41436e-07
Molecular function	inorganic anion transmembrane transporter activity	GO:0015103	5	3.61796e-09	1.65518	124	450	2.1358e-07
Molecular function	sulfur compound transmembrane transporter activity	GO:1901682	4	4.03105e-09	2.27527	50	132	2.34065e-07
Molecular function	nucleotide binding	GO:0000166	5	5.59762e-09	1.1525	1175	6124	3.19787e-07
Molecular function	phosphatidylinositol 3-kinase regulatory subunit binding	GO:0036312	5	5.66187e-09	2.0124	66	197	3.18323e-07
Molecular function	nucleoside phosphate binding	GO:1901265	4	7.01043e-09	1.15137	1175	6130	3.87984e-07
Molecular function	sugar transmembrane transporter activity	GO:0051119	5	8.38347e-09	2.78572	32	69	4.56834e-07
Molecular function	purine nucleotide binding	GO:0017076	6	8.3929e-09	1.1563	1109	5761	4.50419e-07
Molecular function	vitamin transmembrane transporter activity	GO:0090482	4	1.11708e-08	2.55458	37	87	5.90554e-07
Molecular function	carboxylic acid binding	GO:0031406	5	1.25875e-08	1.51072	167	664	6.55662e-07
Molecular function	endopeptidase activity	GO:0004175	5	1.77365e-08	1.3761	263	1148	9.10474e-07
Molecular function	glucuronosyltransferase activity	GO:0015020	6	1.98564e-08	2.70725	32	71	1.00474e-06
Molecular function	antiporter activity	GO:0015297	6	2.01608e-08	1.73446	95	329	1.00577e-06
Molecular function	adenyl ribonucleotide binding	GO:0032559	8	2.07495e-08	1.18277	828	4205	1.02076e-06
Molecular function	NADP binding	GO:0050661	8	2.49829e-08	2.27145	45	119	1.21218e-06
Molecular function	sulfur compound binding	GO:1901681	3	4.27262e-08	1.41891	210	889	2.04508e-06
Molecular function	purine ribonucleoside triphosphate binding	GO:0035639	5	5.22835e-08	1.15514	1015	5278	2.46917e-06
Molecular function	ribonucleotide binding	GO:0032553	6	5.65134e-08	1.15022	1062	5546	2.63382e-06
Molecular function	interleukin-8 binding	GO:0019959	7	6.22472e-08	4.426	14	19	2.86337e-06
Molecular function	opsonin binding	GO:0001846	4	6.40605e-08	3.13987	23	44	2.909e-06
Molecular function	glycosaminoglycan binding	GO:0005539	4	1.00839e-07	1.45217	176	728	4.52115e-06
Molecular function	DNA replication origin binding	GO:0003688	8	1.00878e-07	3.00336	24	48	4.46637e-06
Molecular function	catalytic activity	GO:0003824	2	1.05441e-07	1.07314	2739	15331	4.61075e-06
Molecular function	aromatase activity	GO:0070330	6	1.10346e-07	3.0701	23	45	4.7664e-06
Molecular function	linoleic acid epoxygenase activity	GO:0071614	5	1.24128e-07	4.80537	12	15	5.29713e-06
Molecular function	monocarboxylic acid binding	GO:0033293	6	1.25475e-07	1.93765	60	186	5.29086e-06
Molecular function	glucose transmembrane transporter activity	GO:0005355	8	1.2739e-07	2.83954	26	55	5.3084e-06
Molecular function	hexose transmembrane transporter activity	GO:0015149	7	1.2739e-07	2.83954	26	55	5.3084e-06
Molecular function	bicarbonate transmembrane transporter activity	GO:0015106	5	1.42585e-07	2.71271	28	62	5.80503e-06
Molecular function	ATP hydrolysis activity	GO:0016887	8	1.45523e-07	1.34327	265	1185	5.85729e-06
Molecular function	neurotransmitter:sodium symporter activity	GO:0005328	9	1.46646e-07	2.41649	35	87	5.83617e-06
Molecular function	C5L2 anaphylatoxin chemotactic receptor binding	GO:0031715	7	1.51814e-07	5.46065	10	11	5.97472e-06
Molecular function	chemokine binding	GO:0019956	5	1.68184e-07	2.213	42	114	6.54623e-06
Molecular function	modified amino acid transmembrane transporter activity	GO:0072349	4	1.88089e-07	2.30561	38	99	7.24141e-06
Molecular function	heparin binding	GO:0008201	5	2.25536e-07	1.51272	137	544	8.58978e-06
Molecular function	organic acid:sodium symporter activity	GO:0005343	9	2.27022e-07	2.17049	43	119	8.5544e-06
Molecular function	vitamin binding	GO:0019842	4	2.43684e-07	1.66257	93	336	9.08556e-06
Molecular function	metal ion transmembrane transporter activity	GO:0046873	6	2.66302e-07	1.31799	287	1308	9.82542e-06
Molecular function	purine ribonucleotide binding	GO:0032555	7	2.81747e-07	1.14221	1047	5506	1.02881e-05
Molecular function	serine-type endopeptidase inhibitor activity	GO:0004867	7	2.95432e-07	1.83538	66	216	1.06778e-05
Molecular function	secondary active monocarboxylate transmembrane transporter activity	GO:0015355	7	3.91862e-07	2.65871	27	61	1.40199e-05
Molecular function	hydrolase activity	GO:0016787	3	5.17001e-07	1.12356	1248	6672	1.83122e-05
Molecular function	ion binding	GO:0043167	3	5.63044e-07	1.06537	2877	16221	1.97456e-05
Molecular function	oxidoreductase activity, acting on CH or CH2 groups, quinone or similar compound as acceptor	GO:0033695	5	5.87926e-07	6.00671	8	8	2.0416e-05
Molecular function	caffeine oxidase activity	GO:0034875	6	5.87926e-07	6.00671	8	8	2.0416e-05
Molecular function	obsolete coenzyme binding	GO:0050662	0	6.68161e-07	1.58639	103	390	2.2756e-05
Molecular function	phosphatidylcholine-sterol O-acyltransferase activator activity	GO:0060228	5	7.43226e-07	4.10986	13	19	2.50715e-05
Molecular function	signaling receptor activity	GO:0038023	3	8.45254e-07	1.17094	724	3714	2.82443e-05
Molecular function	oxygen binding	GO:0019825	4	9.7306e-07	2.26059	35	93	3.2211e-05
Molecular function	icosanoid receptor activity	GO:0004953	6	1.05626e-06	2.60291	26	60	3.46415e-05
Molecular function	metalloendopeptidase inhibitor activity	GO:0008191	7	1.28057e-06	3.08453	19	37	4.16128e-05
Molecular function	sterol binding	GO:0032934	5	1.40556e-06	1.79911	62	207	4.5259e-05
Molecular function	phosphatidylinositol 3-kinase binding	GO:0043548	4	1.75824e-06	1.66502	79	285	5.61052e-05
Molecular function	fatty acid binding	GO:0005504	7	1.79218e-06	2.06954	41	119	5.66777e-05
Molecular function	carbohydrate:monoatomic cation symporter activity	GO:0005402	8	2.24961e-06	2.75308	22	48	7.05142e-05
Molecular function	toxin activity	GO:0090729	2	2.32398e-06	2.07128	40	116	7.22064e-05
Molecular function	cysteine-type endopeptidase activator activity involved in apoptotic process	GO:0008656	7	2.46454e-06	1.95964	46	141	7.5908e-05
Molecular function	oxidoreductase activity, acting on single donors with incorporation of molecular oxygen	GO:0016701	4	2.62631e-06	2.29887	31	81	8.01929e-05
Molecular function	molecular transducer activity	GO:0060089	2	2.80682e-06	1.16124	724	3745	8.49722e-05
Molecular function	cysteine-type endopeptidase regulator activity involved in apoptotic process	GO:0043028	4	2.83313e-06	1.76501	62	211	8.5042e-05
Molecular function	arachidonic acid 11,12-epoxygenase activity	GO:0008405	7	2.84636e-06	4.62055	10	13	8.4721e-05
Molecular function	pyridoxal phosphate binding	GO:0030170	6	3.01408e-06	2.07311	39	113	8.89657e-05
Molecular function	obsolete anion:anion antiporter activity	GO:0015301	0	3.2218e-06	2.47896	26	63	9.43108e-05
Molecular function	cargo receptor activity	GO:0038024	2	3.34923e-06	1.58535	90	341	9.72373e-05
Molecular function	testosterone 16-alpha-hydroxylase activity	GO:0008390	6	3.53472e-06	6.00671	7	7	0.000101788
Molecular function	vitamin D 24-hydroxylase activity	GO:0070576	5	3.53472e-06	6.00671	7	7	0.000101788
Molecular function	glucose:sodium symporter activity	GO:0005412	9	3.88972e-06	4.91458	9	11	0.000110219
Molecular function	ferric iron binding	GO:0008199	8	4.00084e-06	3.00336	18	36	0.000112468
Molecular function	long-chain fatty acid binding	GO:0036041	8	4.12229e-06	2.74219	21	46	0.00011497
Molecular function	basic amino acid transmembrane transporter activity	GO:0015174	7	4.12229e-06	2.74219	21	46	0.00011497
Molecular function	vitamin B6 binding	GO:0070279	5	4.89542e-06	2.03706	39	115	0.000134415
Molecular function	monosaccharide binding	GO:0048029	4	4.96849e-06	1.60308	83	311	0.000135372
Molecular function	L-amino acid transmembrane transporter activity	GO:0015179	7	5.71448e-06	1.79548	55	184	0.000154509
Molecular function	cholesterol transfer activity	GO:0120020	6	6.41307e-06	2.40268	26	65	0.000172084
Molecular function	peptidase activator activity involved in apoptotic process	GO:0016505	6	6.66237e-06	1.8821	47	150	0.000177429
Molecular function	brain-derived neurotrophic factor binding	GO:0048403	6	7.08578e-06	3.79371	12	19	0.000187297
Molecular function	peroxidase activity	GO:0004601	5	7.55271e-06	1.98569	40	121	0.000198161
Molecular function	chloride transmembrane transporter activity	GO:0015108	6	7.64234e-06	1.56388	88	338	0.000199038
Molecular function	oxidoreductase activity, acting on CH or CH2 groups	GO:0016725	4	8.2716e-06	3.54942	13	22	0.000213854
Molecular function	bile acid binding	GO:0032052	7	8.74173e-06	3.36376	14	25	0.000224371
Molecular function	ABC-type transporter activity	GO:0140359	7	1.04566e-05	2.02044	37	110	0.000266456
Molecular function	cytokine activity	GO:0005125	6	1.04674e-05	1.4635	115	472	0.000264825
Molecular function	oxidoreductase activity, acting on single donors with incorporation of molecular oxygen, incorporation of two atoms of oxygen	GO:0016702	5	1.05745e-05	2.23326	29	78	0.000265638
Molecular function	neutral L-amino acid transmembrane transporter activity	GO:0015175	7	1.12423e-05	1.93917	41	127	0.000280424
Molecular function	obsolete antibiotic transmembrane transporter activity	GO:0042895	0	1.21848e-05	2.91755	17	35	0.000301809
Molecular function	branched-chain amino acid transmembrane transporter activity	GO:0015658	7	1.21848e-05	2.91755	17	35	0.000301809
Molecular function	sterol transfer activity	GO:0120015	5	1.22659e-05	2.33096	26	67	0.000299627
Molecular function	lactate transmembrane transporter activity	GO:0015129	7	1.24491e-05	3.8867	11	17	0.000302017
Molecular function	neurotransmitter transmembrane transporter activity	GO:0005326	4	1.44868e-05	1.77471	52	176	0.000349063
Molecular function	proteinase-activated receptor activity	GO:0001648	7	1.61149e-05	3.3951	13	23	0.00038567
Molecular function	thrombin-activated receptor activity	GO:0015057	8	1.61149e-05	3.3951	13	23	0.00038567
Molecular function	organic cation transmembrane transporter activity	GO:0015101	4	1.71381e-05	2.00224	36	108	0.000404688
Molecular function	cell adhesion molecule binding	GO:0050839	4	1.72763e-05	1.25193	292	1401	0.000405248
Molecular function	enzyme inhibitor activity	GO:0004857	4	2.03623e-05	1.27994	241	1131	0.000474495
Molecular function	floppase activity	GO:0140328	6	2.0958e-05	2.65413	19	43	0.000485184
Molecular function	hexosyltransferase activity	GO:0016758	5	2.10001e-05	1.44465	114	474	0.000483003
Molecular function	chemokine activity	GO:0008009	7	2.10211e-05	1.89442	41	130	0.000480366
Molecular function	oxidoreductase activity, acting on peroxide as acceptor	GO:0016684	4	2.221e-05	1.90689	40	126	0.00050428
Molecular function	ATP-dependent activity	GO:0140657	2	2.49795e-05	1.23506	315	1532	0.000563551
Molecular function	complement component C3b binding	GO:0001851	5	2.71719e-05	3.67077	11	18	0.000609132
Molecular function	inositol tetrakisphosphate kinase activity	GO:0051765	6	2.71719e-05	3.67077	11	18	0.000609132
Molecular function	very long-chain fatty acid-CoA ligase activity	GO:0031957	7	2.97144e-05	3.43241	12	21	0.000657802
Molecular function	phosphatidylcholine floppase activity	GO:0090554	7	2.97883e-05	3.25364	13	24	0.000655343
Molecular function	alcohol binding	GO:0043178	4	3.59364e-05	1.55207	77	298	0.00078572
Molecular function	C-X-C chemokine binding	GO:0019958	6	3.61001e-05	2.82669	16	34	0.000784457
Molecular function	oxidoreductase activity, acting on paired donors, with incorporation or reduction of molecular oxygen, reduced iron-sulfur protein as one donor, and incorporation of one atom of oxygen	GO:0016713	5	3.66213e-05	4.15849	9	13	0.000790932
Molecular function	glutathione hydrolase activity	GO:0036374	6	3.66213e-05	4.15849	9	13	0.000790932
Molecular function	leukotriene-C4 synthase activity	GO:0004464	5	3.66213e-05	4.15849	9	13	0.000790932
Molecular function	hypoglycin A gamma-glutamyl transpeptidase activity	GO:0102953	6	3.66213e-05	4.15849	9	13	0.000790932
Molecular function	leukotriene C4 gamma-glutamyl transferase activity	GO:0103068	6	3.66213e-05	4.15849	9	13	0.000790932
Molecular function	metallocarboxypeptidase activity	GO:0004181	7	3.91261e-05	2.24131	25	67	0.000820028
Molecular function	molecular function inhibitor activity	GO:0140678	3	4.03839e-05	1.23204	305	1487	0.00084141
Molecular function	monoatomic anion:monoatomic cation symporter activity	GO:0015296	8	4.09637e-05	2.16242	27	75	0.0008485
Molecular function	obsolete drug binding	GO:0008144	0	4.18734e-05	1.24156	284	1374	0.0008623
Molecular function	monoatomic anion:sodium symporter activity	GO:0015373	9	4.49713e-05	2.35978	22	56	0.000920742
Molecular function	sterol transporter activity	GO:0015248	4	4.73374e-05	1.98222	33	100	0.000963614
Molecular function	arachidonic acid binding	GO:0050544	10	4.89047e-05	3.7542	10	16	0.000989831
Molecular function	T cell receptor binding	GO:0042608	5	5.19395e-05	2.45172	20	49	0.00104528
Molecular function	calcium ion binding	GO:0005509	6	5.29845e-05	1.18351	438	2223	0.00106029
Molecular function	leukotriene receptor activity	GO:0004974	7	5.54457e-05	3.27639	12	22	0.00110331
Molecular function	peptidase activator activity	GO:0016504	5	5.84939e-05	1.57705	68	259	0.00115746
Molecular function	arachidonic acid 14,15-epoxygenase activity	GO:0008404	7	6.01003e-05	4.36852	8	11	0.00118264
Molecular function	vitamin D 25-hydroxylase activity	GO:0070643	5	6.01003e-05	4.36852	8	11	0.00118264
Molecular function	polysaccharide binding	GO:0030247	4	6.29792e-05	1.89686	36	114	0.00122567
Molecular function	microtubule binding	GO:0008017	6	6.4931e-05	1.31029	178	816	0.00125675
Molecular function	ATPase-coupled intramembrane lipid transporter activity	GO:0140326	5	6.89302e-05	2.17635	25	69	0.00132691
Molecular function	fatty acid transmembrane transporter activity	GO:0015245	7	7.81539e-05	2.89979	14	29	0.00149633
Molecular function	oxidoreductase activity, acting on CH-OH group of donors	GO:0016614	4	8.64298e-05	1.50168	80	320	0.00164588
Molecular function	estrogen 16-alpha-hydroxylase activity	GO:0101020	6	8.7306e-05	3.86146	9	14	0.00165368
Molecular function	C-C chemokine receptor activity	GO:0016493	8	8.79135e-05	2.05107	28	82	0.00165633
Molecular function	cytoskeletal motor activity	GO:0003774	2	9.07287e-05	1.48401	84	340	0.00170032
Molecular function	carboxypeptidase activity	GO:0004180	6	9.40746e-05	1.86415	36	116	0.00175375
Molecular function	icosanoid binding	GO:0050542	6	0.000103401	3.30369	11	20	0.00191752
Molecular function	monoatomic cation:bicarbonate symporter activity	GO:0140410	8	0.0001038	2.73032	15	33	0.00191489
Molecular function	UDP-glycosyltransferase activity	GO:0008194	5	0.000105706	1.45375	91	376	0.00193996
Molecular function	lipid transfer activity	GO:0120013	4	0.00011609	1.74519	43	148	0.00211954
Molecular function	neurexin family protein binding	GO:0042043	5	0.000116569	2.08233	26	75	0.00211736
Molecular function	sodium-independent organic anion transmembrane transporter activity	GO:0015347	6	0.000127626	2.5975	16	37	0.00230639
Molecular function	sodium:chloride symporter activity	GO:0015378	10	0.000139297	2.31027	20	52	0.00250453
Molecular function	exopeptidase activity	GO:0008238	5	0.000145096	1.52344	70	276	0.0025956
Molecular function	peptidyltransferase activity	GO:0000048	6	0.000153823	4.00447	8	12	0.0027379
Molecular function	dipeptidyl-peptidase activity	GO:0008239	6	0.000157247	2.65002	15	34	0.00278484
Molecular function	glutathione peroxidase activity	GO:0004602	6	0.000165685	2.40268	18	45	0.00291968
Molecular function	flippase activity	GO:0140327	6	0.000179145	2.32913	19	49	0.00314125
Molecular function	POU domain binding	GO:0070974	5	0.000185902	3.60403	9	15	0.00324367
Molecular function	monocarboxylate:sodium symporter activity	GO:0140161	10	0.000186524	2.52914	16	38	0.00323856
Molecular function	dicarboxylic acid transmembrane transporter activity	GO:0005310	6	0.000190022	1.90008	31	98	0.00328321
Molecular function	icosatetraenoic acid binding	GO:0050543	9	0.00019325	3.33706	10	18	0.00332277
Molecular function	chemokine receptor binding	GO:0042379	6	0.000199409	1.6746	46	165	0.0034121
Molecular function	lipoprotein particle binding	GO:0071813	5	0.000211445	1.9355	29	90	0.00360066
Molecular function	protein-lipid complex binding	GO:0071814	4	0.000211445	1.9355	29	90	0.00360066
Molecular function	antioxidant activity	GO:0016209	2	0.000225068	1.62086	51	189	0.00379614
Molecular function	lyase activity	GO:0016829	3	0.000229745	1.38027	108	470	0.00385667
Molecular function	C-C chemokine binding	GO:0019957	6	0.000231495	1.97782	27	82	0.00386771
Molecular function	bile acid transmembrane transporter activity	GO:0015125	7	0.000233003	2.57431	15	35	0.00387463
Molecular function	cytokine binding	GO:0019955	4	0.000247598	1.40398	97	415	0.00409809
Molecular function	leukotriene-C(4) hydrolase	GO:0002951	6	0.000264981	4.2047	7	10	0.00436541
Molecular function	glycerophospholipid flippase activity	GO:0140333	7	0.000267657	2.46429	16	39	0.00438908
Molecular function	secondary active sulfate transmembrane transporter activity	GO:0008271	7	0.000272448	2.88322	12	25	0.00444706
Molecular function	cysteine-type endopeptidase inhibitor activity	GO:0004869	7	0.000287075	1.77247	36	122	0.0046643
Molecular function	sulfate transmembrane transporter activity	GO:0015116	6	0.000288888	2.62794	14	32	0.00467233
Molecular function	integrin binding	GO:0005178	5	0.000297983	1.34595	121	540	0.00479753
Molecular function	beta-2-microglobulin binding	GO:0030881	4	0.000313467	3.00336	11	22	0.00502399
Molecular function	inorganic cation transmembrane transporter activity	GO:0022890	5	0.000326592	1.18176	350	1779	0.00521076
Molecular function	neurotrophin binding	GO:0043121	5	0.000328844	2.23779	19	51	0.00522317
Molecular function	molecular function regulator activity	GO:0098772	2	0.000330736	1.09287	1068	5870	0.00522976
Molecular function	oxysterol binding	GO:0008142	6	0.000338273	2.5028	15	36	0.00532516
Molecular function	glutathione transferase activity	GO:0004364	5	0.000339004	2.13798	21	59	0.00531307
Molecular function	lipase binding	GO:0035473	5	0.000341347	3.69644	8	13	0.00532621
Molecular function	oxalate transmembrane transporter activity	GO:0019531	7	0.000347093	3.16143	10	19	0.00539212
Molecular function	sterol esterase activity	GO:0004771	6	0.000347093	3.16143	10	19	0.00539212
Molecular function	fatty acid ligase activity	GO:0015645	6	0.000406783	2.32078	17	44	0.00626446
Molecular function	chemokine receptor activity	GO:0004950	7	0.000418288	1.82557	31	102	0.00641375
Molecular function	chloride:monoatomic cation symporter activity	GO:0015377	9	0.00042346	2.03168	23	68	0.00646506
Molecular function	L-arginine transmembrane transporter activity	GO:0061459	8	0.000425268	2.5483	14	33	0.00646481
Molecular function	azole transmembrane transporter activity	GO:1901474	4	0.000429564	2.77233	12	26	0.00650221
Molecular function	bicarbonate:monoatomic anion antiporter activity	GO:0140829	7	0.000429564	2.77233	12	26	0.00650221
Molecular function	chloride:bicarbonate antiporter activity	GO:0140900	8	0.000429564	2.77233	12	26	0.00650221
Molecular function	tetrahydrobiopterin binding	GO:0034617	4	0.000437642	4.50503	6	8	0.00654062
Molecular function	hemoglobin binding	GO:0030492	4	0.000437642	4.50503	6	8	0.00654062
Molecular function	nucleoside diphosphate kinase activity	GO:0004550	7	0.000481895	2.43515	15	37	0.00714172
Molecular function	G protein-coupled chemoattractant receptor activity	GO:0001637	6	0.000504109	1.80785	31	103	0.00743981
Molecular function	L-leucine transmembrane transporter activity	GO:0015190	8	0.000510656	2.87278	11	23	0.00750516
Molecular function	MHC class I receptor activity	GO:0032393	5	0.000510656	2.87278	11	23	0.00750516
Molecular function	phospholipid binding	GO:0005543	4	0.000517744	1.18818	307	1552	0.00754671
Molecular function	microtubule motor activity	GO:0003777	3	0.000535918	1.58241	49	186	0.00777959
Molecular function	sialic acid binding	GO:0033691	6	0.000536154	2.00224	23	69	0.00775126
Molecular function	metalloexopeptidase activity	GO:0008235	6	0.000549855	1.63474	43	158	0.00791702
Molecular function	scavenger receptor activity	GO:0005044	3	0.000558926	1.5366	55	215	0.00801504
Molecular function	mannose binding	GO:0005537	5	0.000566524	1.74554	34	117	0.00809124
Molecular function	acid-thiol ligase activity	GO:0016878	5	0.000567393	2.06788	21	61	0.0080711
Molecular function	phosphatidylcholine transporter activity	GO:0008525	5	0.000577145	2.15335	19	53	0.00817699
Molecular function	oxidoreductase activity, acting on the CH-OH group of donors, NAD or NADP as acceptor	GO:0016616	5	0.000605648	1.4385	74	309	0.00854663
Molecular function	carbon-sulfur lyase activity	GO:0016846	4	0.000612883	2.47335	14	34	0.00861442
Molecular function	single-stranded DNA helicase activity	GO:0017116	7	0.000612883	2.47335	14	34	0.00861442
Molecular function	arachidonate-CoA ligase activity	GO:0047676	8	0.000612883	2.47335	14	34	0.00861442
Molecular function	C-X-C chemokine receptor activity	GO:0016494	8	0.000656614	2.66965	12	27	0.0091205
Molecular function	polyol transmembrane transporter activity	GO:0015166	5	0.000656614	2.66965	12	27	0.0091205
Molecular function	L-alanine transmembrane transporter activity	GO:0015180	9	0.000656614	2.66965	12	27	0.0091205
Molecular function	protein antigen binding	GO:1990405	4	0.000656614	2.66965	12	27	0.0091205
Molecular function	vitamin E binding	GO:0008431	5	0.000660062	5.00559	5	6	0.00902679
Molecular function	L-ascorbate:sodium symporter activity	GO:0008520	10	0.000660062	5.00559	5	6	0.00902679
Molecular function	long-chain fatty acid omega-hydroxylase activity	GO:0102033	7	0.000660062	5.00559	5	6	0.00902679
Molecular function	fatty acid omega-hydroxylase activity	GO:0120250	6	0.000660062	5.00559	5	6	0.00902679
Molecular function	cholate-CoA ligase activity	GO:0047747	6	0.000660062	5.00559	5	6	0.00902679
Molecular function	fructose-6-phosphate binding	GO:0070095	5	0.000680068	3.43241	8	14	0.00912425
Molecular function	formate transmembrane transporter activity	GO:0015499	7	0.000680068	3.43241	8	14	0.00912425
Molecular function	amino acid:sodium symporter activity	GO:0005283	10	0.000703571	1.81453	29	96	0.0093686
Molecular function	nerve growth factor binding	GO:0048406	6	0.000717025	2.28827	16	42	0.00951199
Molecular function	CoA-ligase activity	GO:0016405	5	0.000752856	2.11347	19	54	0.00995005
Molecular function	phosphorus-oxygen lyase activity	GO:0016849	4	0.000755279	1.90086	25	79	0.00994497
Molecular function	peptide antigen binding	GO:0042605	5	0.000756549	1.82813	28	92	0.0099248
Molecular function	monoatomic cation transmembrane transporter activity	GO:0008324	5	0.000773504	1.16457	361	1862	0.0098908
Molecular function	molecular function activator activity	GO:0140677	3	0.000796571	1.12385	583	3116	0.0101491
Molecular function	complement component C1q complex binding	GO:0001849	5	0.000801513	2.75308	11	24	0.0101755
Molecular function	intramembrane lipid transporter activity	GO:0140303	4	0.000861692	1.72367	33	115	0.0109004
Molecular function	alanine transmembrane transporter activity	GO:0022858	8	0.000866137	2.40268	14	35	0.0109176
Molecular function	aromatic amino acid transmembrane transporter activity	GO:0015173	7	0.000866137	2.40268	14	35	0.0109176
Molecular function	long-chain fatty acid-CoA ligase activity	GO:0004467	7	0.000928823	2.31027	15	39	0.0116251
Molecular function	sphingolipid binding	GO:0046625	4	0.000938938	1.73166	32	111	0.0117103
Molecular function	interleukin-17 receptor activity	GO:0030368	6	0.000960175	2.86034	10	21	0.0119331
Molecular function	fatty acid synthase activity	GO:0004312	6	0.00097605	2.57431	12	28	0.012088
Molecular function	N-acetyllactosaminide beta-1,3-N-acetylglucosaminyltransferase activity	GO:0008532	7	0.00110907	2.44023	13	32	0.0136875
Molecular function	oleate transmembrane transporter activity	GO:1901480	8	0.00111821	3.00336	9	18	0.0137524
Molecular function	fructose transmembrane transporter activity	GO:0005353	8	0.00111821	3.00336	9	18	0.0137524
Molecular function	intramolecular hydroxytransferase activity	GO:0050486	5	0.00112703	4.00447	6	9	0.0137653
Molecular function	DNA (cytosine-5-)-methyltransferase activity, acting on CpG substrates	GO:0051718	8	0.00112703	4.00447	6	9	0.0137653
Molecular function	diacylglycerol O-acyltransferase activity	GO:0004144	8	0.00112703	4.00447	6	9	0.0137653
Molecular function	tryptophan 2,3-dioxygenase activity	GO:0004833	6	0.00112703	4.00447	6	9	0.0137653
Molecular function	vitamin D3 25-hydroxylase activity	GO:0030343	6	0.00112703	4.00447	6	9	0.0137653
Molecular function	deoxycytidine deaminase activity	GO:0047844	6	0.00112703	4.00447	6	9	0.0137653
Molecular function	hedgehog family protein binding	GO:0097108	4	0.00112703	4.00447	6	9	0.0137653
Molecular function	L-ascorbic acid transmembrane transporter activity	GO:0015229	7	0.00112703	4.00447	6	9	0.0137653
Molecular function	hydroperoxy icosatetraenoate isomerase activity	GO:0106255	6	0.00112703	4.00447	6	9	0.0137653
Molecular function	arachidonic acid 5,6-epoxygenase activity	GO:0106301	7	0.00112703	4.00447	6	9	0.0137653
Molecular function	cholesterol 7-alpha-monooxygenase activity	GO:0008123	6	0.00112703	4.00447	6	9	0.0137653
Molecular function	obsolete 3-oxo-cerotoyl-CoA synthase activity	GO:0102337	0	0.00121721	2.64295	11	25	0.0143234
Molecular function	obsolete 3-oxo-arachidoyl-CoA synthase activity	GO:0102336	0	0.00121721	2.64295	11	25	0.0143234
Molecular function	obsolete 3-oxo-lignoceronyl-CoA synthase activity	GO:0102338	0	0.00121721	2.64295	11	25	0.0143234
Molecular function	obsolete very-long-chain 3-ketoacyl-CoA synthase activity	GO:0102756	0	0.00121721	2.64295	11	25	0.0143234
Molecular function	glucosaminylgalactosylglucosylceramide beta-galactosyltransferase activity	GO:0047275	8	0.00121721	2.64295	11	25	0.0143234
Molecular function	toxin transmembrane transporter activity	GO:0019534	4	0.00124483	3.20358	8	15	0.0144091
Molecular function	fibrinogen binding	GO:0070051	4	0.00124483	3.20358	8	15	0.0144091
Molecular function	chloride channel regulator activity	GO:0017081	6	0.00128725	2.18426	16	44	0.0148033
Molecular function	cholesterol binding	GO:0015485	6	0.00128809	1.56388	44	169	0.0147651
Molecular function	hydrolase activity, acting on glycosyl bonds	GO:0016798	4	0.00142498	1.40417	72	308	0.0162816
Molecular function	Toll-like receptor binding	GO:0035325	5	0.0014991	2.73032	10	22	0.0170733
Molecular function	transferase activity, transferring nitrogenous groups	GO:0016769	4	0.00151456	1.96941	20	61	0.0171941
Molecular function	FMN binding	GO:0010181	7	0.00155354	2.36628	13	33	0.0175803
Molecular function	cyclase activity	GO:0009975	3	0.00157827	1.86695	23	74	0.0178033
Molecular function	ABC-type xenobiotic transporter activity	GO:0008559	8	0.00164041	2.27281	14	37	0.0184455
Molecular function	amino acid:monoatomic cation symporter activity	GO:0005416	8	0.00169725	1.7247	29	101	0.0190242
Molecular function	non-membrane spanning protein tyrosine kinase activity	GO:0004715	8	0.00178509	1.59619	38	143	0.0199457
Molecular function	riboflavin transmembrane transporter activity	GO:0032217	5	0.00181222	2.84528	9	19	0.0201851
Molecular function	histone kinase activity	GO:0035173	7	0.00189062	1.93765	20	62	0.0209923
Molecular function	interleukin-1 binding	GO:0019966	5	0.00189062	1.93765	20	62	0.0209923
Molecular function	catalytic activity, acting on DNA	GO:0140097	4	0.00195425	1.27694	125	588	0.0215637
Molecular function	24-hydroxycholesterol 7alpha-hydroxylase activity	GO:0033782	6	0.00199139	4.29051	5	7	0.0219053
Molecular function	retinol O-fatty-acyltransferase activity	GO:0050252	7	0.00199139	4.29051	5	7	0.0219053
Molecular function	inositol pentakisphosphate phosphatase activity	GO:0052827	8	0.00199139	4.29051	5	7	0.0219053
Molecular function	N-acetyl-beta-D-galactosaminidase activity	GO:0102148	6	0.00199139	4.29051	5	7	0.0219053
Molecular function	L-alanine:2-oxoglutarate aminotransferase activity	GO:0004021	7	0.00199139	4.29051	5	7	0.0219053
Molecular function	estrone sulfotransferase activity	GO:0004304	6	0.00199139	4.29051	5	7	0.0219053
Molecular function	alanine-oxo-acid transaminase activity	GO:0047635	6	0.00199139	4.29051	5	7	0.0219053
Molecular function	mu-type opioid receptor binding	GO:0031852	7	0.00199139	4.29051	5	7	0.0219053
Molecular function	fatty acid elongase activity	GO:0009922	6	0.00200387	2.40268	12	30	0.0215082
Molecular function	adenylate kinase activity	GO:0004017	8	0.00200387	2.40268	12	30	0.0215082
Molecular function	peptide receptor activity	GO:0001653	4	0.00201269	1.30474	106	488	0.0214727
Molecular function	acid phosphatase activity	GO:0003993	7	0.00212762	3.00336	8	16	0.0226307
Molecular function	toxic substance binding	GO:0015643	3	0.00214734	2.04228	17	50	0.0227721
Molecular function	identical protein binding	GO:0042802	4	0.00214895	1.07467	1125	6288	0.0227211
Molecular function	carbohydrate kinase activity	GO:0019200	6	0.00219877	2.08929	16	46	0.0231787
Molecular function	prostanoid receptor activity	GO:0004954	7	0.00220384	2.213	14	38	0.0231632
Molecular function	G protein-coupled peptide receptor activity	GO:0008528	6	0.00223311	1.31151	100	458	0.0234015
Molecular function	creatine transmembrane transporter activity	GO:0005308	6	0.00225944	2.61161	10	23	0.0236075
Molecular function	sphingolipid floppase activity	GO:0046623	7	0.00237749	3.23438	7	13	0.0247678
Molecular function	palmitoyl-CoA ligase activity	GO:0090433	8	0.0024201	3.60403	6	10	0.0251378
Molecular function	cholesterol-protein transferase activity	GO:0140853	4	0.0024201	3.60403	6	10	0.0251378
Molecular function	retinol transmembrane transporter activity	GO:0034632	6	0.0024201	3.60403	6	10	0.0251378
Molecular function	natural killer cell lectin-like receptor binding	GO:0046703	5	0.00257732	2.44718	11	27	0.0265374
Molecular function	transaminase activity	GO:0008483	5	0.0026109	1.96583	18	55	0.0268052
Molecular function	fibronectin binding	GO:0001968	4	0.00274685	1.67495	29	104	0.0281195
Molecular function	sulfur amino acid transmembrane transporter activity	GO:0000099	7	0.00277944	2.32518	12	31	0.0283711
Molecular function	fucose binding	GO:0042806	5	0.00280659	1.79421	23	77	0.0285659
Molecular function	histone H3 kinase activity	GO:0140996	8	0.00288614	2.23106	13	35	0.0292914
Molecular function	steroid hormone binding	GO:1990239	5	0.00288614	2.23106	13	35	0.0292914
Molecular function	gamma-catenin binding	GO:0045295	4	0.0028926	2.09536	15	43	0.0291897
Molecular function	enzyme activator activity	GO:0008047	4	0.00298167	1.14306	353	1855	0.030003
Molecular function	protein homodimerization activity	GO:0042803	5	0.00309351	1.11174	536	2896	0.0310402
Molecular function	transmembrane signaling receptor activity	GO:0004888	4	0.00313495	1.10794	567	3074	0.0313672
Molecular function	hydrolase activity, hydrolyzing O-glycosyl compounds	GO:0004553	5	0.00316594	1.45794	50	206	0.0315881
Molecular function	glycosyltransferase activity	GO:0016757	4	0.00317599	1.23236	151	736	0.0315993
Molecular function	inositol trisphosphate kinase activity	GO:0051766	6	0.00361344	2.35978	11	28	0.0348741
Molecular function	nucleobase transmembrane transporter activity	GO:0015205	4	0.00361344	2.35978	11	28	0.0348741
Molecular function	plus-end-directed microtubule motor activity	GO:0008574	4	0.00377656	1.87094	19	61	0.0362509
Molecular function	P-type sodium transporter activity	GO:0008554	9	0.00378167	2.25252	12	32	0.0362018
Molecular function	DNA helicase activity	GO:0003678	6	0.00393886	1.52118	39	154	0.0376049
Molecular function	phosphatidylethanolamine flippase activity	GO:0090555	8	0.0040749	3.00336	7	14	0.0387992
Molecular function	pyrimidine nucleoside transmembrane transporter activity	GO:0015214	6	0.0040749	3.00336	7	14	0.0387992
Molecular function	serpin family protein binding	GO:0097655	4	0.0040749	3.00336	7	14	0.0387992
Molecular function	sodium:bicarbonate symporter activity	GO:0008510	9	0.00420012	2.57431	9	21	0.0396715
Molecular function	thyroid hormone transmembrane transporter activity	GO:0015349	6	0.00420012	2.57431	9	21	0.0396715
Molecular function	coreceptor activity	GO:0015026	4	0.00423217	1.58855	32	121	0.0397622
Molecular function	GTPase activator activity	GO:0005096	6	0.00439099	1.21864	155	764	0.0411452
Molecular function	TAP complex binding	GO:0062061	4	0.00457599	3.27639	6	11	0.0427656
Molecular function	bile acid receptor activity	GO:0038181	4	0.00457599	3.27639	6	11	0.0427656
Molecular function	thiamine transmembrane transporter activity	GO:0015234	5	0.00457599	3.27639	6	11	0.0427656
Molecular function	cholesterol monooxygenase (side-chain-cleaving) activity	GO:0008386	6	0.00458096	3.7542	5	8	0.0424758
Molecular function	inositol tetrakisphosphate 6-kinase activity	GO:0000825	7	0.00458096	3.7542	5	8	0.0424758
Molecular function	1-hydroxypyrene sulfotransferase activity	GO:0034930	6	0.00458096	3.7542	5	8	0.0424758
Molecular function	carotenoid dioxygenase activity	GO:0010436	6	0.00458096	3.7542	5	8	0.0424758
Molecular function	amine sulfotransferase activity	GO:0047685	6	0.00458096	3.7542	5	8	0.0424758
Molecular function	bioactive lipid receptor activity	GO:0045125	6	0.0047383	2.00224	15	45	0.0413376
Molecular function	enzyme regulator activity	GO:0030234	3	0.00484093	1.08868	717	3956	0.0421291
Molecular function	minus-end-directed microtubule motor activity	GO:0008569	4	0.00491363	2.05107	14	41	0.0426571
Molecular function	oxidoreductase activity, acting on NAD(P)H, oxygen as acceptor	GO:0050664	5	0.00502839	2.11047	13	37	0.0435466
Molecular function	glycosphingolipid binding	GO:0043208	5	0.00502839	2.11047	13	37	0.0435466
Molecular function	ribonucleoside triphosphate phosphatase activity	GO:0017111	7	0.00504137	1.11967	425	2280	0.0434465
Molecular function	nucleoside kinase activity	GO:0019206	7	0.00505488	2.18426	12	33	0.0434573
Molecular function	sodium:proton antiporter activity	GO:0015385	9	0.00505488	2.18426	12	33	0.0434573
Molecular function	signaling receptor activator activity	GO:0030546	4	0.0052756	1.16398	243	1254	0.0451357
Molecular function	taurine:sodium symporter activity	GO:0005369	10	0.00529016	2.66965	8	18	0.0451512
Molecular function	apolipoprotein binding	GO:0034185	4	0.00558889	1.81155	19	63	0.0475862
Molecular function	quaternary ammonium group transmembrane transporter activity	GO:0015651	5	0.00558889	1.81155	19	63	0.0475862
Cellular component	apical part of cell	GO:0045177	3	0	1.4395	464	1900	0
Cellular component	extracellular region	GO:0005576	3	0	1.38172	1868	7969	0
Cellular component	extracellular space	GO:0005615	3	0	1.44237	1292	5280	0
Cellular component	external side of plasma membrane	GO:0009897	4	0	1.80646	384	1253	0
Cellular component	plasma membrane	GO:0005886	4	0	1.22609	3066	14740	0
Cellular component	obsolete intrinsic component of plasma membrane	GO:0031226	0	0	1.3505	850	3710	0
Cellular component	vesicle lumen	GO:0031983	5	0	1.7751	237	787	0
Cellular component	apical plasma membrane	GO:0016324	5	0	1.56733	368	1384	0
Cellular component	basal plasma membrane	GO:0009925	5	1.11022e-16	1.58657	295	1096	1.95646e-14
Cellular component	cell surface	GO:0009986	3	1.11022e-16	1.46419	698	2810	1.95646e-14
Cellular component	cell periphery	GO:0071944	3	1.11022e-16	1.21344	3317	16113	1.95646e-14
Cellular component	cytoplasmic vesicle lumen	GO:0060205	6	1.11022e-16	1.74539	228	770	1.95646e-14
Cellular component	secretory granule	GO:0030141	9	2.22045e-16	1.47228	545	2182	2.70894e-14
Cellular component	brush border	GO:0005903	4	3.33067e-16	2.11715	139	387	3.77317e-14
Cellular component	brush border membrane	GO:0031526	6	3.33067e-16	2.53048	85	198	3.77317e-14
Cellular component	blood microparticle	GO:0072562	3	3.33067e-16	3.33169	65	115	3.77317e-14
Cellular component	vesicle	GO:0031982	5	4.44089e-16	1.21006	1631	7945	4.14309e-14
Cellular component	obsolete extracellular region part	GO:0044421	0	4.44089e-16	1.47216	752	3011	4.14309e-14
Cellular component	basal part of cell	GO:0045178	3	5.55112e-16	1.5547	326	1236	4.63372e-14
Cellular component	side of membrane	GO:0098552	3	6.66134e-16	1.49632	544	2143	5.28244e-14
Cellular component	obsolete plasma membrane part	GO:0044459	0	6.66134e-16	1.27952	1376	6339	5.28244e-14
Cellular component	obsolete intrinsic component of membrane	GO:0031224	0	7.77156e-16	1.21973	1213	5862	5.60259e-14
Cellular component	membrane	GO:0016020	3	7.77156e-16	1.08046	5299	28909	5.60259e-14
Cellular component	immunoglobulin complex	GO:0019814	3	9.99201e-16	3.64492	128	207	6.60305e-14
Cellular component	secretory granule lumen	GO:0034774	7	3.10862e-15	1.68647	208	727	1.97211e-13
Cellular component	basolateral plasma membrane	GO:0016323	5	4.66294e-15	1.55295	279	1059	2.84439e-13
Cellular component	secretory vesicle	GO:0099503	8	1.27676e-14	1.31923	628	2806	7.49976e-13
Cellular component	cluster of actin-based cell projections	GO:0098862	3	1.95399e-14	1.75494	170	571	1.1068e-12
Cellular component	extracellular organelle	GO:0043230	4	2.24154e-13	1.38278	430	1833	1.22589e-11
Cellular component	extracellular membrane-bounded organelle	GO:0065010	5	2.24154e-13	1.38278	430	1833	1.22589e-11
Cellular component	motile cilium	GO:0031514	6	3.21854e-13	1.78809	145	478	1.64664e-11
Cellular component	intracellular vesicle	GO:0097708	6	8.52318e-13	1.17962	1323	6611	4.2243e-11
Cellular component	obsolete membrane part	GO:0044425	0	1.07792e-12	1.13926	1891	9784	5.18053e-11
Cellular component	cytoplasmic vesicle	GO:0031410	7	1.28064e-12	1.17855	1317	6587	5.97382e-11
Cellular component	plasma membrane region	GO:0098590	4	3.45191e-12	1.21664	948	4593	1.56421e-10
Cellular component	extracellular vesicle	GO:1903561	6	3.72746e-12	1.36378	419	1811	1.64215e-10
Cellular component	extracellular exosome	GO:0070062	7	4.53859e-12	1.36588	412	1778	1.94546e-10
Cellular component	immunoglobulin complex, circulating	GO:0042571	4	3.96491e-11	3.73799	26	41	1.65483e-09
Cellular component	ciliary plasm	GO:0097014	6	7.52567e-11	1.83347	107	344	3.06044e-09
Cellular component	platelet alpha granule	GO:0031091	10	7.64129e-11	2.06308	77	220	3.02977e-09
Cellular component	axoneme	GO:0005930	3	9.58679e-11	1.83231	106	341	3.70845e-09
Cellular component	immunological synapse	GO:0001772	3	2.62112e-10	2.34047	54	136	9.89786e-09
Cellular component	serine-type peptidase complex	GO:1905286	5	4.93234e-10	3.99306	21	31	1.81923e-08
Cellular component	spindle midzone	GO:0051233	3	7.61631e-10	2.16606	61	166	2.74533e-08
Cellular component	serine-type endopeptidase complex	GO:1905370	6	7.87432e-10	4.06519	20	29	2.77526e-08
Cellular component	platelet alpha granule lumen	GO:0031093	8	3.53931e-09	2.13676	58	160	1.22029e-07
Cellular component	condensin complex	GO:0000796	3	6.18485e-09	5.4411	12	13	2.08706e-07
Cellular component	secretory granule membrane	GO:0030667	7	2.06989e-08	1.42959	211	870	6.83927e-07
Cellular component	chylomicron	GO:0042627	6	3.05455e-08	3.78933	18	28	9.88675e-07
Cellular component	CMG complex	GO:0071162	5	5.28222e-08	4.21037	15	21	1.67552e-06
Cellular component	obsolete cytoplasmic vesicle part	GO:0044433	0	5.80363e-08	1.21827	588	2845	1.80482e-06
Cellular component	lipoprotein particle	GO:1990777	4	7.1092e-08	2.5839	32	73	2.16831e-06
Cellular component	collagen and cuticulin-based cuticle extracellular matrix	GO:0060102	6	1.14796e-07	4.50757	13	17	3.4352e-06
Cellular component	protein-lipid complex	GO:0032994	3	1.4704e-07	2.44407	34	82	4.31861e-06
Cellular component	endocytic vesicle lumen	GO:0071682	6	1.57694e-07	3.01275	23	45	4.54732e-06
Cellular component	endoplasmic reticulum lumen	GO:0005788	6	1.6372e-07	1.43231	182	749	4.63678e-06
Cellular component	microvillus	GO:0005902	6	2.24376e-07	1.67882	90	316	6.24316e-06
Cellular component	mitotic spindle midzone	GO:1990023	4	2.24916e-07	2.56283	30	69	6.1503e-06
Cellular component	MCM complex	GO:0042555	3	2.49847e-07	3.57882	17	28	6.71622e-06
Cellular component	specific granule	GO:0042581	10	2.50575e-07	1.6076	105	385	6.62354e-06
Cellular component	DNA replication preinitiation complex	GO:0031261	4	3.38394e-07	3.84425	15	23	8.79823e-06
Cellular component	high-density lipoprotein particle	GO:0034364	6	4.80642e-07	2.94726	22	44	1.22951e-05
Cellular component	9+2 motile cilium	GO:0097729	7	6.06071e-07	1.67011	85	300	1.52576e-05
Cellular component	tertiary granule	GO:0070820	10	6.68949e-07	1.57385	106	397	1.65774e-05
Cellular component	obsolete sperm part	GO:0097223	0	6.93897e-07	1.61218	96	351	1.69311e-05
Cellular component	axonemal dynein complex	GO:0005858	5	8.73623e-07	2.94726	21	42	2.09934e-05
Cellular component	axonemal microtubule	GO:0005879	9	9.55818e-07	2.72055	24	52	2.26258e-05
Cellular component	plasma lipoprotein particle	GO:0034358	5	1.03412e-06	2.50071	28	66	2.41192e-05
Cellular component	integrin complex	GO:0008305	6	1.22901e-06	2.3287	32	81	2.82494e-05
Cellular component	azurophil granule lumen	GO:0035578	8	2.2002e-06	1.74952	65	219	4.98502e-05
Cellular component	lytic vacuole	GO:0000323	7	2.81883e-06	1.23215	398	1904	6.2967e-05
Cellular component	meiotic spindle	GO:0072687	7	3.11042e-06	2.70166	22	48	6.85155e-05
Cellular component	lysosome	GO:0005764	8	4.06829e-06	1.22867	395	1895	8.83878e-05
Cellular component	alpha DNA polymerase:primase complex	GO:0005658	9	4.58015e-06	4.82279	9	11	9.81638e-05
Cellular component	mitotic spindle	GO:0072686	7	4.80999e-06	1.49724	111	437	0.000101715
Cellular component	replication fork	GO:0005657	3	6.1578e-06	1.83305	51	164	0.000128504
Cellular component	microvillus membrane	GO:0031528	6	6.18801e-06	2.03629	38	110	0.000127457
Cellular component	chromosome passenger complex	GO:0032133	4	1.00869e-05	4.21037	10	14	0.000205099
Cellular component	azurophil granule	GO:0042582	10	1.01257e-05	1.50755	100	391	0.000203282
Cellular component	primary lysosome	GO:0005766	9	1.01257e-05	1.50755	100	391	0.000203282
Cellular component	endomembrane system	GO:0012505	3	1.03034e-05	1.07271	2202	12100	0.000201742
Cellular component	centriolar satellite	GO:0034451	3	1.57426e-05	1.50938	95	371	0.000304485
Cellular component	outer kinetochore	GO:0000940	3	1.73314e-05	2.28743	26	67	0.000331176
Cellular component	low-density lipoprotein particle	GO:0034362	6	1.76274e-05	2.94726	16	32	0.000332822
Cellular component	manchette	GO:0002177	3	1.99078e-05	3.33169	13	23	0.000371457
Cellular component	nuclear outer membrane	GO:0005640	7	2.09293e-05	2.13055	30	83	0.000385975
Cellular component	protein complex involved in cell adhesion	GO:0098636	3	2.11094e-05	1.87553	42	132	0.000384822
Cellular component	nuclear replication fork	GO:0043596	4	2.14001e-05	2.02438	34	99	0.000385689
Cellular component	meiotic spindle midzone	GO:1990385	4	2.22089e-05	4.71562	8	10	0.000395767
Cellular component	endoplasmic reticulum	GO:0005783	6	2.28835e-05	1.11888	988	5205	0.000403258
Cellular component	very-low-density lipoprotein particle	GO:0034361	7	2.5175e-05	2.78352	17	36	0.000438764
Cellular component	microbody	GO:0042579	6	3.0906e-05	1.48536	95	377	0.000532793
Cellular component	peroxisome	GO:0005777	7	3.0906e-05	1.48536	95	377	0.000532793
Cellular component	MHC class I peptide loading complex	GO:0042824	4	3.22899e-05	2.94726	15	30	0.000544807
Cellular component	chromosome, centromeric region	GO:0000775	4	3.29038e-05	1.38455	136	579	0.00054932
Cellular component	tight junction	GO:0070160	6	4.23925e-05	1.39405	127	537	0.000700359
Cellular component	tertiary granule lumen	GO:1904724	6	4.45039e-05	1.86899	39	123	0.000727662
Cellular component	cortical cytoskeleton	GO:0030863	7	4.67743e-05	1.47363	94	376	0.00075698
Cellular component	endocytic vesicle	GO:0030139	8	4.96875e-05	1.28431	212	973	0.000796003
Cellular component	actin-based cell projection	GO:0098858	5	5.53024e-05	1.31151	180	809	0.000877097
Cellular component	anchoring junction	GO:0070161	4	6.33804e-05	1.16184	531	2694	0.000995261
Cellular component	apical junction complex	GO:0043296	6	8.8272e-05	1.33328	152	672	0.00137254
Cellular component	cell-cell junction	GO:0005911	5	9.93171e-05	1.17414	444	2229	0.00152929
Cellular component	mitotic checkpoint complex	GO:0033597	4	0.000105402	4.58463	7	9	0.00160738
Cellular component	FACT complex	GO:0035101	5	0.000105402	4.58463	7	9	0.00160738
Cellular component	vacuolar lumen	GO:0005775	6	0.000113569	1.4238	100	414	0.00169925
Cellular component	membrane attack complex	GO:0005579	5	0.000123474	3.24199	11	20	0.00183018
Cellular component	triglyceride-rich plasma lipoprotein particle	GO:0034385	6	0.00013081	2.50517	17	40	0.00192097
Cellular component	classical-complement-pathway C3/C5 convertase complex	GO:0005601	4	0.000140361	5.89452	5	5	0.00204231
Cellular component	microtubule	GO:0005874	7	0.000141782	1.24069	245	1164	0.00204424
Cellular component	Ndc80 complex	GO:0031262	3	0.000142379	5.05245	6	7	0.00203436
Cellular component	rough endoplasmic reticulum lumen	GO:0048237	7	0.000142379	5.05245	6	7	0.00203436
Cellular component	platelet alpha granule membrane	GO:0031092	8	0.000150943	2.41139	18	44	0.00211855
Cellular component	vacuole	GO:0005773	6	0.000162926	1.17175	426	2143	0.00226667
Cellular component	sperm flagellum	GO:0036126	8	0.000166681	1.51087	71	277	0.00229875
Cellular component	amino acid transport complex	GO:1990184	5	0.000176583	3.92968	8	12	0.00241432
Cellular component	obsolete microbody part	GO:0044438	0	0.00018841	1.62177	52	189	0.00255401
Cellular component	obsolete peroxisomal part	GO:0044439	0	0.00018841	1.62177	52	189	0.00255401
Cellular component	ficolin-1-rich granule	GO:0101002	10	0.000202429	1.37957	110	470	0.00269792
Cellular component	specific granule membrane	GO:0035579	8	0.000202568	1.54856	62	236	0.00267727
Cellular component	intercellular canaliculus	GO:0046581	6	0.000235669	2.66204	14	31	0.00308902
Cellular component	ATPase dependent transmembrane transport complex	GO:0098533	5	0.000265933	2.05027	24	69	0.00345713
Cellular component	specific granule lumen	GO:0035580	8	0.000274326	1.75885	37	124	0.00353725
Cellular component	cell projection membrane	GO:0031253	5	0.000279094	1.22357	252	1214	0.0035697
Cellular component	lateral part of cell	GO:0097574	3	0.000293275	2.30655	18	46	0.00372108
Cellular component	integrin alphaL-beta2 complex	GO:0034687	7	0.000299518	4.12616	7	10	0.00377013
Cellular component	extracellular matrix	GO:0031012	4	0.000359952	1.19536	305	1504	0.00449515
Cellular component	external encapsulating structure	GO:0030312	3	0.00036973	1.19452	306	1510	0.00458119
Cellular component	intercellular bridge	GO:0045171	3	0.00039294	1.47899	69	275	0.00483103
Cellular component	intermediate-density lipoprotein particle	GO:0034363	7	0.000406838	3.10238	10	19	0.00496343
Cellular component	obsolete endoplasmic reticulum part	GO:0044432	0	0.000416636	1.15143	461	2360	0.00504416
Cellular component	axonemal central apparatus	GO:1990716	3	0.000487052	4.42089	6	8	0.00585201
Cellular component	alphav-beta3 integrin-vitronectin complex	GO:0071062	5	0.000487052	4.42089	6	8	0.00585201
Cellular component	bicellular tight junction	GO:0005923	7	0.000572243	1.36887	98	422	0.00677297
Cellular component	kinetochore	GO:0000776	6	0.000575978	1.38083	93	397	0.00676667
Cellular component	peroxisomal matrix	GO:0005782	7	0.000611796	1.75242	33	111	0.00713462
Cellular component	endoplasmic reticulum chaperone complex	GO:0034663	4	0.00064054	2.55429	13	30	0.0074153
Cellular component	ruffle membrane	GO:0032587	6	0.000652719	1.4267	76	314	0.00750154
Cellular component	condensed nuclear chromosome	GO:0000794	8	0.000675196	1.50609	58	227	0.00770404
Cellular component	fibrinogen complex	GO:0005577	3	0.000690203	2.94726	10	20	0.00781901
Cellular component	cytoskeleton of presynaptic active zone	GO:0048788	8	0.000692199	2.22682	17	45	0.00778601
Cellular component	CAF-1 complex	GO:0033186	3	0.000723174	4.9121	5	6	0.00807714
Cellular component	mature chylomicron	GO:0034359	7	0.000723174	4.9121	5	6	0.00807714
Cellular component	microbody lumen	GO:0031907	6	0.000727923	1.73678	33	112	0.00801726
Cellular component	host cell cytoplasm part	GO:0033655	6	0.00078292	2.61979	12	27	0.00856352
Cellular component	host cell cytoplasm	GO:0030430	6	0.00078292	2.61979	12	27	0.00856352
Cellular component	acrosomal vesicle	GO:0001669	10	0.000825098	1.47363	62	248	0.00890208
Cellular component	condensed chromosome	GO:0000793	7	0.000832646	1.27472	149	689	0.00874554
Cellular component	ruffle	GO:0001726	5	0.000964929	1.28943	133	608	0.0100683
Cellular component	cytoplasmic microtubule	GO:0005881	8	0.00103866	1.45629	63	255	0.0107667
Cellular component	obsolete axoneme part	GO:0044447	0	0.00109836	1.90949	23	71	0.0113117
Cellular component	Golgi lumen	GO:0005796	6	0.00110266	1.46752	60	241	0.0112827
Cellular component	microtubule organizing center attachment site	GO:0034992	3	0.00111809	2.80691	10	21	0.0113672
Cellular component	meiotic nuclear membrane microtubule tethering complex	GO:0034993	6	0.00111809	2.80691	10	21	0.0113672
Cellular component	Rb-E2F complex	GO:0035189	5	0.00111809	2.80691	10	21	0.0113672
Cellular component	nuclear membrane protein complex	GO:0106083	4	0.00111809	2.80691	10	21	0.0113672
Cellular component	nuclear membrane microtubule tethering complex	GO:0106094	5	0.00111809	2.80691	10	21	0.0113672
Cellular component	ficolin-1-rich granule membrane	GO:0101003	8	0.00112039	1.54772	47	179	0.0110369
Cellular component	MHC class I protein complex	GO:0042612	6	0.00113563	2.26712	15	39	0.0111179
Cellular component	lumenal side of endoplasmic reticulum membrane	GO:0098553	5	0.00117944	1.96484	21	63	0.011476
Cellular component	host cellular component	GO:0018995	3	0.00117944	1.96484	21	63	0.011476
Cellular component	host cell	GO:0043657	4	0.00117944	1.96484	21	63	0.011476
Cellular component	cilium	GO:0005929	5	0.0012287	1.16023	348	1768	0.0117393
Cellular component	inner dynein arm	GO:0036156	6	0.00128666	2.94726	9	18	0.0122195
Cellular component	male germline ring canal	GO:0035323	5	0.00141523	3.14374	8	15	0.0133605
Cellular component	procentriole replication complex	GO:0120099	3	0.00143889	3.43847	7	12	0.0135034
Cellular component	nuclear outer membrane-endoplasmic reticulum membrane network	GO:0042175	4	0.00202525	1.1169	544	2871	0.0188944
Cellular component	filtration diaphragm	GO:0036056	6	0.00204503	2.15653	15	41	0.0189674
Cellular component	condensed chromosome, centromeric region	GO:0000779	5	0.00205981	1.32214	96	428	0.0189933
Cellular component	replication fork protection complex	GO:0031298	4	0.00207851	2.79214	9	19	0.019055
Cellular component	cytolytic granule	GO:0044194	9	0.00215668	1.85256	22	70	0.019658
Cellular component	deuterosome	GO:0098536	6	0.00217516	4.21037	5	7	0.0197132
Cellular component	alpha9-beta1 integrin-ADAM8 complex	GO:0071133	5	0.00217516	4.21037	5	7	0.0197132
Cellular component	contractile ring	GO:0070938	3	0.00241859	1.74156	26	88	0.0216717
Cellular component	presynaptic cytoskeleton	GO:0099569	7	0.00257385	1.96484	18	54	0.0229333
Cellular component	replisome	GO:0030894	4	0.00264235	2.00414	17	50	0.0234121
Cellular component	phospholipid-translocating ATPase complex	GO:1990531	4	0.00264581	2.17167	14	38	0.0233125
Cellular component	Weibel-Palade body	GO:0033093	10	0.00266191	3.17397	7	13	0.0233248
Cellular component	origin recognition complex	GO:0000808	3	0.00266191	3.17397	7	13	0.0233248
Cellular component	nuclear origin of replication recognition complex	GO:0005664	4	0.00266191	3.17397	7	13	0.0233248
Cellular component	B cell receptor complex	GO:0019815	6	0.00266191	3.17397	7	13	0.0233248
Cellular component	endodeoxyribonuclease complex	GO:1905347	5	0.00267661	3.53671	6	10	0.0229465
Cellular component	discoidal high-density lipoprotein particle	GO:0034365	7	0.00267661	3.53671	6	10	0.0229465
Cellular component	integrin alpha9-beta1 complex	GO:0034679	7	0.00267661	3.53671	6	10	0.0229465
Cellular component	vesicle membrane	GO:0012506	5	0.00271006	1.10661	600	3196	0.0228625
Cellular component	cytoplasmic side of plasma membrane	GO:0009898	5	0.00300036	1.23205	153	732	0.0251776
Cellular component	basolateral part of cell	GO:1990794	3	0.0030074	2.40147	11	27	0.0251039
Cellular component	platelet dense tubular network membrane	GO:0031095	6	0.0030074	2.40147	11	27	0.0251039
Cellular component	presynaptic active zone cytoplasmic component	GO:0098831	6	0.00333787	1.74652	24	81	0.0275722
Cellular component	platelet dense granule	GO:0042827	10	0.00343702	2.00665	16	47	0.0282441
Cellular component	platelet dense tubular network	GO:0031094	6	0.00349151	2.11598	14	39	0.028544
Cellular component	obsolete other organism	GO:0044215	0	0.00349151	2.11598	14	39	0.028544
Cellular component	obsolete other organism cell	GO:0044216	0	0.00349151	2.11598	14	39	0.028544
Cellular component	slit diaphragm	GO:0036057	7	0.00380653	2.45605	10	24	0.0303375
Cellular component	endoplasmic reticulum membrane	GO:0005789	5	0.00386701	1.11041	522	2771	0.0306654
Cellular component	extrinsic component of plasma membrane	GO:0019897	4	0.00398112	1.22665	149	716	0.0314132
Cellular component	polymeric cytoskeletal fiber	GO:0099513	6	0.00414065	1.14044	338	1747	0.0325102
Cellular component	desmosome	GO:0030057	6	0.00428582	1.73813	23	78	0.0334843
Cellular component	septate junction	GO:0005918	7	0.00448593	1.6076	30	110	0.0348759
Cellular component	IgA immunoglobulin complex	GO:0071745	4	0.00454817	2.94726	7	14	0.0351873
Cellular component	IgA immunoglobulin complex, circulating	GO:0071746	5	0.00454817	2.94726	7	14	0.0351873
Cellular component	polymeric IgA immunoglobulin complex	GO:0071749	6	0.00454817	2.94726	7	14	0.0351873
Cellular component	secretory IgA immunoglobulin complex	GO:0071751	7	0.00454817	2.94726	7	14	0.0351873
Cellular component	symbiont-containing vacuole	GO:0020003	7	0.00454817	2.94726	7	14	0.0351873
Cellular component	other organism part	GO:0044217	3	0.00495302	1.86143	18	57	0.0365371
Cellular component	symbiont-containing vacuole membrane	GO:0020005	5	0.00504548	3.21519	6	11	0.0370469
Cellular component	cytoskeleton	GO:0005856	6	0.00563604	1.06781	1088	6006	0.0411925
Cellular component	tricellular tight junction	GO:0061689	7	0.00595748	2.61979	8	18	0.0433421
Cellular component	ATP-binding cassette (ABC) transporter complex	GO:0043190	6	0.00595748	2.61979	8	18	0.0433421
Cellular component	extrinsic component of external side of plasma membrane	GO:0031232	5	0.00595748	2.61979	8	18	0.0433421
Cellular component	endoplasmic reticulum subcompartment	GO:0098827	4	0.00612595	1.10299	526	2811	0.0439627
Cellular component	microtubule cytoskeleton	GO:0015630	7	0.00638422	1.08998	657	3553	0.0456098
Cellular component	host cell part	GO:0033643	4	0.00643539	1.85568	17	54	0.0457692
Biological process	response to molecule of bacterial origin	GO:0002237	5	0	1.63361	368	1344	0
Biological process	immune effector process	GO:0002252	3	0	1.48457	797	3203	0
Biological process	myeloid cell activation involved in immune response	GO:0002275	6	0	1.57081	332	1261	0
Biological process	mononuclear cell differentiation	GO:1903131	6	0	1.52263	343	1344	0
Biological process	response to biotic stimulus	GO:0009607	3	0	1.32734	1263	5677	0
Biological process	leukocyte activation	GO:0045321	4	0	1.51107	929	3668	0
Biological process	small molecule metabolic process	GO:0044281	3	1.11022e-16	1.32248	1187	5355	2.21807e-13
Biological process	leukocyte mediated immunity	GO:0002443	4	2.22045e-16	1.7038	582	2038	3.88162e-13
Biological process	adaptive immune response based on somatic recombination of immune receptors built from immunoglobulin superfamily domains	GO:0002460	5	2.22045e-16	1.91865	292	908	3.88162e-13
Biological process	regulation of immune effector process	GO:0002697	5	2.22045e-16	1.57318	371	1407	3.88162e-13
Biological process	immune response-activating signaling pathway	GO:0002757	8	2.22045e-16	1.5002	434	1726	3.88162e-13
Biological process	complement activation, alternative pathway	GO:0006957	9	2.22045e-16	4.44293	35	47	3.88162e-13
Biological process	blood coagulation, intrinsic pathway	GO:0007597	8	2.22045e-16	4.28012	33	46	3.88162e-13
Biological process	hemostasis	GO:0007599	5	2.22045e-16	1.81352	276	908	3.88162e-13
Biological process	innate immune response	GO:0045087	7	2.22045e-16	1.31818	728	3295	3.88162e-13
Biological process	establishment of localization	GO:0051234	3	2.22045e-16	1.11613	2773	14823	3.88162e-13
Biological process	response to lipid	GO:0033993	5	3.33067e-16	1.36117	843	3695	2.73997e-13
Biological process	myeloid leukocyte activation	GO:0002274	5	3.33067e-16	1.58691	441	1658	2.73997e-13
Biological process	carboxylic acid transmembrane transport	GO:1905039	8	3.33067e-16	2.00375	178	530	2.73997e-13
Biological process	protein activation cascade	GO:0072376	7	3.33067e-16	3.39196	112	197	2.73997e-13
Biological process	exocytosis	GO:0006887	7	3.33067e-16	1.40971	577	2442	2.73997e-13
Biological process	B cell activation	GO:0042113	6	3.33067e-16	1.79882	221	733	2.73997e-13
Biological process	positive regulation of cell adhesion	GO:0045785	6	3.33067e-16	1.46901	391	1588	2.73997e-13
Biological process	carboxylic acid transport	GO:0046942	7	3.33067e-16	1.64164	309	1123	2.73997e-13
Biological process	regulation of immune response	GO:0050776	5	3.33067e-16	1.45416	768	3151	2.73997e-13
Biological process	leukocyte migration	GO:0050900	5	3.33067e-16	1.57436	366	1387	2.73997e-13
Biological process	defense response to other organism	GO:0098542	6	4.44089e-16	1.27721	940	4391	2.30022e-13
Biological process	fatty acid derivative metabolic process	GO:1901568	5	4.44089e-16	2.1746	117	321	2.30022e-13
Biological process	immune response-activating cell surface receptor signaling pathway	GO:0002429	9	4.44089e-16	1.67221	280	999	2.30022e-13
Biological process	myeloid leukocyte mediated immunity	GO:0002444	5	4.44089e-16	1.59434	349	1306	2.30022e-13
Biological process	positive regulation of immune system process	GO:0002684	5	4.44089e-16	1.52286	900	3526	2.30022e-13
Biological process	positive regulation of leukocyte activation	GO:0002696	7	4.44089e-16	1.6286	306	1121	2.30022e-13
Biological process	alcohol metabolic process	GO:0006066	5	4.44089e-16	1.73942	300	1029	2.30022e-13
Biological process	icosanoid metabolic process	GO:0006690	7	4.44089e-16	2.43422	102	250	2.30022e-13
Biological process	monoatomic anion transport	GO:0006820	6	4.44089e-16	1.57252	403	1529	2.30022e-13
Biological process	immune response	GO:0006955	3	4.44089e-16	1.41659	1526	6427	2.30022e-13
Biological process	leukocyte degranulation	GO:0043299	9	4.44089e-16	1.57394	320	1213	2.30022e-13
Biological process	lymphocyte activation	GO:0046649	5	4.44089e-16	1.54643	620	2392	2.30022e-13
Biological process	organic anion transport	GO:0015711	6	4.44089e-16	1.67813	416	1479	2.30022e-13
Biological process	regulation of complement activation	GO:0030449	7	4.44089e-16	2.75364	72	156	2.30022e-13
Biological process	response to lipopolysaccharide	GO:0032496	6	4.44089e-16	1.64954	355	1284	2.30022e-13
Biological process	monocarboxylic acid metabolic process	GO:0032787	7	5.55112e-16	1.56908	420	1597	1.84839e-13
Biological process	regulation of protein activation cascade	GO:2000257	10	5.55112e-16	3.32543	68	122	1.84839e-13
Biological process	immune system process	GO:0002376	2	5.55112e-16	1.28286	2047	9520	1.84839e-13
Biological process	leukocyte proliferation	GO:0070661	4	5.55112e-16	1.69803	257	903	1.84839e-13
Biological process	blood coagulation, fibrin clot formation	GO:0072378	8	5.55112e-16	3.92299	48	73	1.84839e-13
Biological process	complement activation, classical pathway	GO:0006958	9	5.55112e-16	4.04163	63	93	1.84839e-13
Biological process	steroid metabolic process	GO:0008202	5	5.55112e-16	1.92305	283	878	1.84839e-13
Biological process	response to bacterium	GO:0009617	6	5.55112e-16	1.43592	684	2842	1.84839e-13
Biological process	organic acid transport	GO:0015849	6	5.55112e-16	1.64585	312	1131	1.84839e-13
Biological process	sterol metabolic process	GO:0016125	6	5.55112e-16	1.97988	149	449	1.84839e-13
Biological process	positive regulation of cell activation	GO:0050867	6	5.55112e-16	1.66973	328	1172	1.84839e-13
Biological process	organic hydroxy compound metabolic process	GO:1901615	4	6.66134e-16	1.68038	485	1722	1.75771e-13
Biological process	cell activation	GO:0001775	3	6.66134e-16	1.50265	1050	4169	1.75771e-13
Biological process	cytokine production	GO:0001816	7	6.66134e-16	1.36579	581	2538	1.75771e-13
Biological process	adaptive immune response	GO:0002250	4	6.66134e-16	1.99157	470	1408	1.75771e-13
Biological process	leukocyte activation involved in immune response	GO:0002366	5	6.66134e-16	1.53025	435	1696	1.75771e-13
Biological process	lymphocyte mediated immunity	GO:0002449	5	6.66134e-16	1.89834	266	836	1.75771e-13
Biological process	organic acid metabolic process	GO:0006082	4	6.66134e-16	1.47954	677	2730	1.75771e-13
Biological process	monoatomic ion transport	GO:0006811	5	6.66134e-16	1.26221	1003	4741	1.75771e-13
Biological process	complement activation	GO:0006956	8	6.66134e-16	2.97008	114	229	1.75771e-13
Biological process	response to chemical	GO:0042221	3	6.66134e-16	1.12499	2680	14213	1.75771e-13
Biological process	regulation of body fluid levels	GO:0050878	4	6.66134e-16	1.6036	390	1451	1.75771e-13
Biological process	regulation of lymphocyte activation	GO:0051249	7	6.66134e-16	1.53781	374	1451	1.75771e-13
Biological process	response to other organism	GO:0051707	5	6.66134e-16	1.32725	1242	5583	1.75771e-13
Biological process	carboxylic acid metabolic process	GO:0019752	6	6.66134e-16	1.49275	624	2494	1.75771e-13
Biological process	organic acid transmembrane transport	GO:1903825	7	7.77156e-16	1.99998	178	531	1.62217e-13
Biological process	granulocyte activation	GO:0036230	6	7.77156e-16	1.58235	305	1150	1.62217e-13
Biological process	blood coagulation	GO:0007596	6	7.77156e-16	1.84967	266	858	1.62217e-13
Biological process	cholesterol metabolic process	GO:0008203	7	7.77156e-16	2.07314	131	377	1.62217e-13
Biological process	T cell activation	GO:0042110	6	7.77156e-16	1.51684	465	1829	1.62217e-13
Biological process	response to external biotic stimulus	GO:0043207	4	7.77156e-16	1.32915	1246	5593	1.62217e-13
Biological process	biological process involved in interspecies interaction between organisms	GO:0044419	2	7.77156e-16	1.2761	1343	6279	1.62217e-13
Biological process	regulated exocytosis	GO:0045055	8	7.77156e-16	1.48015	519	2092	1.62217e-13
Biological process	carboxylic acid biosynthetic process	GO:0046394	7	7.77156e-16	1.65337	258	931	1.62217e-13
Biological process	lymphocyte proliferation	GO:0046651	6	7.77156e-16	1.72577	245	847	1.62217e-13
Biological process	organic acid biosynthetic process	GO:0016053	5	7.77156e-16	1.65337	258	931	1.62217e-13
Biological process	antigen receptor-mediated signaling pathway	GO:0050851	10	7.77156e-16	1.88779	187	591	1.62217e-13
Biological process	B cell receptor signaling pathway	GO:0050853	11	7.77156e-16	2.48355	87	209	1.62217e-13
Biological process	regulation of cell activation	GO:0050865	5	7.77156e-16	1.5164	473	1861	1.62217e-13
Biological process	B cell mediated immunity	GO:0019724	6	7.77156e-16	2.44345	163	398	1.62217e-13
Biological process	monoatomic anion transmembrane transport	GO:0098656	7	8.88178e-16	1.62539	252	925	1.51478e-13
Biological process	activation of immune response	GO:0002253	7	8.88178e-16	1.60418	527	1960	1.51478e-13
Biological process	regulation of acute inflammatory response	GO:0002673	8	8.88178e-16	2.27475	114	299	1.51478e-13
Biological process	regulation of leukocyte activation	GO:0002694	6	8.88178e-16	1.48893	426	1707	1.51478e-13
Biological process	lipid metabolic process	GO:0006629	4	8.88178e-16	1.45335	970	3982	1.51478e-13
Biological process	defense response	GO:0006952	4	8.88178e-16	1.30042	1325	6079	1.51478e-13
Biological process	regulation of lymphocyte proliferation	GO:0050670	8	8.88178e-16	1.73467	198	681	1.51478e-13
Biological process	response to stimulus	GO:0050896	2	8.88178e-16	1.09762	4759	25868	1.51478e-13
Biological process	secretion by cell	GO:0032940	6	9.99201e-16	1.2745	1007	4714	1.55265e-13
Biological process	secondary alcohol metabolic process	GO:1902652	6	9.99201e-16	1.95157	140	428	1.55265e-13
Biological process	cell activation involved in immune response	GO:0002263	4	9.99201e-16	1.52032	436	1711	1.55265e-13
Biological process	acute inflammatory response	GO:0002526	6	9.99201e-16	2.05693	181	525	1.55265e-13
Biological process	lipid biosynthetic process	GO:0008610	5	9.99201e-16	1.44969	554	2280	1.55265e-13
Biological process	xenobiotic catabolic process	GO:0042178	5	9.99201e-16	2.51324	115	273	1.55265e-13
Biological process	xenobiotic transport	GO:0042908	5	9.99201e-16	1.94405	145	445	1.55265e-13
Biological process	secretion	GO:0046903	5	9.99201e-16	1.29497	1105	5091	1.55265e-13
Biological process	chemical homeostasis	GO:0048878	3	9.99201e-16	1.28706	867	4019	1.55265e-13
Biological process	regulation of inflammatory response	GO:0050727	7	9.99201e-16	1.68398	396	1403	1.55265e-13
Biological process	positive regulation of lymphocyte activation	GO:0051251	8	9.99201e-16	1.6206	270	994	1.55265e-13
Biological process	mononuclear cell proliferation	GO:0032943	5	1.11022e-15	1.72762	247	853	1.53727e-13
Biological process	regulation of mononuclear cell proliferation	GO:0032944	7	1.11022e-15	1.73325	199	685	1.53727e-13
Biological process	humoral immune response mediated by circulating immunoglobulin	GO:0002455	8	1.11022e-15	2.87263	104	216	1.53727e-13
Biological process	platelet degranulation	GO:0002576	9	1.11022e-15	2.13629	111	310	1.53727e-13
Biological process	humoral immune response	GO:0006959	4	1.11022e-15	1.74738	292	997	1.53727e-13
Biological process	export from cell	GO:0140352	5	1.11022e-15	1.29327	1055	4867	1.53727e-13
Biological process	oxoacid metabolic process	GO:0043436	5	1.11022e-15	1.47055	665	2698	1.53727e-13
Biological process	small molecule catabolic process	GO:0044282	4	1.11022e-15	1.62119	272	1001	1.53727e-13
Biological process	immunoglobulin mediated immune response	GO:0016064	7	1.11022e-15	2.46298	161	390	1.53727e-13
Biological process	neutrophil mediated immunity	GO:0002446	6	1.22125e-15	1.60094	311	1159	1.55265e-13
Biological process	immune response-regulating signaling pathway	GO:0002764	6	1.22125e-15	1.4932	453	1810	1.55265e-13
Biological process	immune response-regulating cell surface receptor signaling pathway	GO:0002768	7	1.22125e-15	1.63211	299	1093	1.55265e-13
Biological process	neutrophil activation	GO:0042119	7	1.22125e-15	1.57758	298	1127	1.55265e-13
Biological process	cellular lipid metabolic process	GO:0044255	5	1.22125e-15	1.38214	679	2931	1.55265e-13
Biological process	small molecule biosynthetic process	GO:0044283	4	1.22125e-15	1.53666	477	1852	1.55265e-13
Biological process	alpha-beta T cell activation	GO:0046631	7	1.22125e-15	1.80491	180	595	1.55265e-13
Biological process	regulation of defense response	GO:0031347	6	1.22125e-15	1.33755	634	2828	1.55265e-13
Biological process	organic hydroxy compound biosynthetic process	GO:1901617	5	1.33227e-15	1.73456	207	712	1.57896e-13
Biological process	cilium movement	GO:0003341	5	1.33227e-15	1.96073	140	426	1.57896e-13
Biological process	xenobiotic metabolic process	GO:0006805	4	1.33227e-15	1.49055	372	1489	1.57896e-13
Biological process	coagulation	GO:0050817	3	1.33227e-15	1.81236	274	902	1.57896e-13
Biological process	inflammatory response	GO:0006954	5	1.44329e-15	1.57439	708	2683	1.65446e-13
Biological process	response to external stimulus	GO:0009605	3	1.44329e-15	1.18965	2182	10943	1.65446e-13
Biological process	olefinic compound metabolic process	GO:0120254	4	1.44329e-15	2.01562	125	370	1.65446e-13
Biological process	regulation of cell adhesion	GO:0030155	5	1.44329e-15	1.35586	597	2627	1.65446e-13
Biological process	response to xenobiotic stimulus	GO:0009410	4	1.55431e-15	1.32509	1001	4507	1.72516e-13
Biological process	regulation of immune system process	GO:0002682	4	1.66533e-15	1.32155	1133	5115	1.83383e-13
Biological process	leukocyte cell-cell adhesion	GO:0007159	5	1.66533e-15	1.52967	311	1213	1.83383e-13
Biological process	positive regulation of immune response	GO:0050778	6	1.66533e-15	1.55483	645	2475	1.83383e-13
Biological process	cellular response to xenobiotic stimulus	GO:0071466	5	2.44249e-15	1.34925	576	2547	2.62756e-13
Biological process	neutrophil activation involved in immune response	GO:0002283	8	2.9976e-15	1.5545	284	1090	3.20011e-13
Biological process	axoneme assembly	GO:0035082	9	2.9976e-15	2.36936	83	209	3.20011e-13
Biological process	positive regulation of cell-cell adhesion	GO:0022409	7	2.9976e-15	1.56735	274	1043	3.20011e-13
Biological process	alcohol biosynthetic process	GO:0046165	6	3.55271e-15	1.9192	138	429	3.70781e-13
Biological process	regulation of cytokine production	GO:0001817	9	3.77476e-15	1.35901	546	2397	3.91037e-13
Biological process	digestion	GO:0007586	3	4.32987e-15	1.81098	163	537	4.45244e-13
Biological process	positive regulation of response to external stimulus	GO:0032103	6	4.32987e-15	1.35352	554	2442	4.45244e-13
Biological process	regulation of humoral immune response	GO:0002920	6	5.10703e-15	1.96808	127	385	5.17549e-13
Biological process	organic hydroxy compound transport	GO:0015850	6	5.10703e-15	1.60579	246	914	5.17549e-13
Biological process	regulation of leukocyte mediated immunity	GO:0002703	6	5.88418e-15	1.66645	212	759	5.87788e-13
Biological process	monocarboxylic acid transport	GO:0015718	8	5.9952e-15	1.73856	183	628	5.94631e-13
Biological process	response to stress	GO:0006950	3	6.66134e-15	1.12723	2401	12708	6.56048e-13
Biological process	protein-lipid complex remodeling	GO:0034368	7	6.99441e-15	3.50954	40	68	6.84033e-13
Biological process	plasma lipoprotein particle remodeling	GO:0034369	8	6.99441e-15	3.50954	40	68	6.84033e-13
Biological process	fatty acid metabolic process	GO:0006631	8	8.32667e-15	1.58351	254	957	8.03093e-13
Biological process	transport	GO:0006810	4	8.65974e-15	1.11566	2663	14241	8.29496e-13
Biological process	steroid biosynthetic process	GO:0006694	6	9.21485e-15	1.80453	160	529	8.76665e-13
Biological process	regulation of antigen receptor-mediated signaling pathway	GO:0050854	7	9.21485e-15	2.36286	80	202	8.76665e-13
Biological process	plasma lipoprotein particle organization	GO:0071827	7	1.03251e-14	2.83143	56	118	9.69102e-13
Biological process	response to cytokine	GO:0034097	5	1.07692e-14	1.29581	710	3269	1.00404e-12
Biological process	cell-cell adhesion	GO:0098609	4	1.15463e-14	1.31034	658	2996	1.06937e-12
Biological process	neutrophil degranulation	GO:0043312	10	1.32117e-14	1.54433	278	1074	1.21556e-12
Biological process	positive regulation of cytokine production	GO:0001819	10	1.4988e-14	1.45886	357	1460	1.36998e-12
Biological process	leukocyte chemotaxis	GO:0030595	6	1.82077e-14	1.67153	202	721	1.65347e-12
Biological process	cell adhesion	GO:0007155	3	2.02061e-14	1.23249	1005	4865	1.82311e-12
Biological process	regulation of leukocyte proliferation	GO:0070663	6	2.4869e-14	1.67121	200	714	2.22944e-12
Biological process	cell killing	GO:0001906	3	2.59792e-14	1.65243	208	751	2.31414e-12
Biological process	lymphocyte differentiation	GO:0030098	7	3.09752e-14	1.49275	313	1251	2.7417e-12
Biological process	regulation of adaptive immune response	GO:0002819	6	3.43059e-14	1.71973	179	621	3.01741e-12
Biological process	positive regulation of leukocyte cell-cell adhesion	GO:1903039	8	4.17444e-14	1.59834	232	866	3.64872e-12
Biological process	leukotriene metabolic process	GO:0006691	8	4.21885e-14	3.4218	39	68	3.66463e-12
Biological process	leukocyte differentiation	GO:0002521	5	4.58522e-14	1.39711	429	1832	3.95829e-12
Biological process	homeostatic process	GO:0042592	2	5.19584e-14	1.19251	1293	6469	4.45791e-12
Biological process	vitamin transport	GO:0051180	5	5.51781e-14	2.66672	59	132	4.70528e-12
Biological process	regulation of hemostasis	GO:1900046	5	5.68434e-14	2.16099	92	254	4.81791e-12
Biological process	regulation of blood coagulation	GO:0030193	8	1.2268e-13	2.15647	90	249	1.03354e-11
Biological process	regulation of response to external stimulus	GO:0032101	5	1.30229e-13	1.24331	884	4242	1.09057e-11
Biological process	regulation of adaptive immune response based on somatic recombination of immune receptors built from immunoglobulin superfamily domains	GO:0002822	7	1.50102e-13	1.73146	166	572	1.24951e-11
Biological process	positive regulation of immune effector process	GO:0002699	6	1.81632e-13	1.58818	226	849	1.50304e-11
Biological process	interleukin-10 production	GO:0032613	8	1.81632e-13	2.52263	63	149	1.50304e-11
Biological process	response to oxygen-containing compound	GO:1901700	4	1.89848e-13	1.18515	1317	6630	1.55265e-11
Biological process	regulation of leukocyte cell-cell adhesion	GO:1903037	7	1.95843e-13	1.50485	283	1122	1.59237e-11
Biological process	regulation of hormone levels	GO:0010817	4	2.00284e-13	1.36788	459	2002	1.61906e-11
Biological process	positive regulation of defense response	GO:0031349	7	2.28262e-13	1.39519	409	1749	1.83462e-11
Biological process	regulation of B cell activation	GO:0050864	8	2.53797e-13	1.90047	122	383	2.0282e-11
Biological process	lipid localization	GO:0010876	4	2.56684e-13	1.41552	377	1589	2.03961e-11
Biological process	lipid catabolic process	GO:0016042	5	2.6823e-13	1.55781	241	923	2.11932e-11
Biological process	response to nutrient	GO:0007584	6	3.95795e-13	1.50959	272	1075	3.10966e-11
Biological process	carboxylic acid catabolic process	GO:0046395	7	4.03011e-13	1.67654	179	637	3.14866e-11
Biological process	organic acid catabolic process	GO:0016054	5	4.03011e-13	1.67654	179	637	3.14866e-11
Biological process	monocarboxylic acid biosynthetic process	GO:0072330	8	5.72653e-13	1.65042	187	676	4.42461e-11
Biological process	regulation of interleukin-6 production	GO:0032675	10	5.86309e-13	1.71516	163	567	4.50524e-11
Biological process	cellular response to cytokine stimulus	GO:0071345	6	6.17284e-13	1.28848	644	2982	4.71733e-11
Biological process	microtubule bundle formation	GO:0001578	8	6.66911e-13	1.95291	109	333	5.06889e-11
Biological process	regulation of T cell activation	GO:0050863	8	7.30194e-13	1.48892	283	1134	5.51987e-11
Biological process	interleukin-6 production	GO:0032635	8	7.44294e-13	1.70761	164	573	5.59621e-11
Biological process	localization	GO:0051179	2	1.00964e-12	1.0848	3351	18430	7.55068e-11
Biological process	regulation of plasma lipoprotein particle levels	GO:0097006	4	1.08824e-12	2.18944	80	218	8.09524e-11
Biological process	cell motility	GO:0048870	3	1.17495e-12	1.18382	1256	6330	8.694e-11
Biological process	bile acid metabolic process	GO:0008206	8	1.27098e-12	2.55695	57	133	9.35511e-11
Biological process	regulation of alpha-beta T cell activation	GO:0046634	9	1.70053e-12	1.79385	135	449	1.24513e-10
Biological process	response to organic cyclic compound	GO:0014070	5	2.15472e-12	1.244	799	3832	1.56947e-10
Biological process	leukocyte mediated cytotoxicity	GO:0001909	5	2.17459e-12	1.79254	134	446	1.57574e-10
Biological process	T cell proliferation	GO:0042098	7	2.19802e-12	1.66209	173	621	1.5845e-10
Biological process	regulation of leukocyte migration	GO:0002685	7	2.40408e-12	1.60629	196	728	1.72415e-10
Biological process	positive regulation of T cell activation	GO:0050870	9	2.41129e-12	1.58041	209	789	1.72051e-10
Biological process	regulation of coagulation	GO:0050818	5	2.58693e-12	2.04878	91	265	1.83646e-10
Biological process	cell cycle DNA replication	GO:0044786	10	3.08797e-12	2.1746	78	214	2.18108e-10
Biological process	wound healing	GO:0042060	5	3.32068e-12	1.35153	444	1960	2.33365e-10
Biological process	regulation of interleukin-10 production	GO:0032653	10	3.62377e-12	2.46159	59	143	2.53392e-10
Biological process	platelet activation	GO:0030168	4	4.65072e-12	1.80112	128	424	3.23584e-10
Biological process	protein-lipid complex organization	GO:0071825	6	5.53946e-12	2.4823	57	137	3.83511e-10
Biological process	hormone metabolic process	GO:0042445	5	5.55389e-12	1.59045	197	739	3.82617e-10
Biological process	monoatomic ion homeostasis	GO:0050801	4	6.43408e-12	1.30302	546	2500	4.41081e-10
Biological process	response to wounding	GO:0009611	4	6.4635e-12	1.29415	572	2637	4.40937e-10
Biological process	lipid transport	GO:0006869	6	6.53666e-12	1.44769	297	1224	4.43763e-10
Biological process	cholesterol homeostasis	GO:0042632	6	6.67921e-12	2.01831	91	269	4.5125e-10
Biological process	sterol homeostasis	GO:0055092	5	6.67921e-12	2.01831	91	269	4.5125e-10
Biological process	positive regulation of response to stimulus	GO:0048584	5	7.18603e-12	1.1539	1531	7916	4.80845e-10
Biological process	transmembrane transport	GO:0055085	5	7.6168e-12	1.20811	975	4815	5.07242e-10
Biological process	regulation of lipid metabolic process	GO:0019216	6	8.34466e-12	1.41784	327	1376	5.53081e-10
Biological process	interleukin-1 production	GO:0032612	8	8.68061e-12	1.69981	151	530	5.72634e-10
Biological process	unsaturated fatty acid metabolic process	GO:0033559	9	9.26215e-12	2.07092	84	242	6.08127e-10
Biological process	regulation of cell killing	GO:0031341	5	9.90674e-12	1.84064	116	376	6.4741e-10
Biological process	protein processing	GO:0016485	7	1.05541e-11	1.55195	212	815	6.86508e-10
Biological process	alpha-beta T cell differentiation	GO:0046632	9	1.11592e-11	1.75944	133	451	7.22506e-10
Biological process	xenobiotic transmembrane transport	GO:0006855	6	1.18946e-11	1.96802	95	288	7.66571e-10
Biological process	alpha-amino acid catabolic process	GO:1901606	9	1.19131e-11	2.07195	83	239	7.64244e-10
Biological process	regulation of cell-cell adhesion	GO:0022407	6	1.20717e-11	1.37626	379	1643	7.70879e-10
Biological process	acylglycerol metabolic process	GO:0006639	7	1.32212e-11	1.75555	133	452	8.40448e-10
Biological process	DNA replication initiation	GO:0006270	8	1.42313e-11	2.8192	43	91	9.00563e-10
Biological process	negative regulation of immune system process	GO:0002683	5	1.48517e-11	1.35256	416	1835	9.35589e-10
Biological process	neutral lipid metabolic process	GO:0006638	6	1.56493e-11	1.75167	133	453	9.81412e-10
Biological process	cholesterol biosynthetic process	GO:0006695	8	1.61594e-11	2.30023	64	166	1.00888e-09
Biological process	regulation of tumor necrosis factor superfamily cytokine production	GO:1903555	10	1.6393e-11	1.66548	158	566	1.01892e-09
Biological process	leukotriene biosynthetic process	GO:0019370	9	1.74787e-11	3.74623	27	43	1.08159e-09
Biological process	production of molecular mediator involved in inflammatory response	GO:0002532	3	1.81876e-11	1.80028	121	401	1.1205e-09
Biological process	response to organic substance	GO:0010033	4	1.84147e-11	1.12708	1935	10243	1.12952e-09
Biological process	cell chemotaxis	GO:0060326	5	1.98848e-11	1.48855	248	994	1.21436e-09
Biological process	protein-containing complex remodeling	GO:0034367	6	2.07008e-11	2.91035	40	82	1.2587e-09
Biological process	long-chain fatty acid metabolic process	GO:0001676	9	2.09615e-11	1.98148	91	274	1.26903e-09
Biological process	regulation of peptidase activity	GO:0052547	8	2.12719e-11	1.41902	313	1316	1.28227e-09
Biological process	sodium ion transmembrane transport	GO:0035725	9	2.14773e-11	1.64071	165	600	1.2891e-09
Biological process	fatty acid derivative biosynthetic process	GO:1901570	6	2.2791e-11	2.18351	71	194	1.3621e-09
Biological process	positive regulation of adaptive immune response	GO:0002821	7	3.04435e-11	1.73634	133	457	1.81171e-09
Biological process	tumor necrosis factor superfamily cytokine production	GO:0071706	8	3.61006e-11	1.64693	159	576	2.13926e-09
Biological process	triglyceride metabolic process	GO:0006641	8	3.62728e-11	1.807	116	383	2.1404e-09
Biological process	production of molecular mediator of immune response	GO:0002440	7	4.01019e-11	1.53776	208	807	2.35641e-09
Biological process	negative regulation of cell activation	GO:0050866	6	4.17304e-11	1.57269	189	717	2.44184e-09
Biological process	animal organ regeneration	GO:0031100	5	4.40019e-11	1.8172	113	371	2.56403e-09
Biological process	intracellular chemical homeostasis	GO:0055082	4	4.85139e-11	1.27721	578	2700	2.81521e-09
Biological process	monoatomic cation homeostasis	GO:0055080	5	5.01736e-11	1.30125	506	2320	2.8995e-09
Biological process	regulation of leukocyte mediated cytotoxicity	GO:0001910	7	5.14652e-11	1.86332	104	333	2.96189e-09
Biological process	response to corticosteroid	GO:0031960	7	6.28291e-11	1.54825	198	763	3.60108e-09
Biological process	positive regulation of response to biotic stimulus	GO:0002833	6	6.80471e-11	1.38663	337	1450	3.88424e-09
Biological process	regulation of peptide secretion	GO:0002791	7	7.52398e-11	1.36509	367	1604	4.27735e-09
Biological process	B cell differentiation	GO:0030183	8	7.95851e-11	1.76777	120	405	4.50606e-09
Biological process	positive regulation of adaptive immune response based on somatic recombination of immune receptors built from immunoglobulin superfamily domains	GO:0002824	8	8.48982e-11	1.74015	126	432	4.78751e-09
Biological process	intestinal absorption	GO:0050892	5	8.5037e-11	2.4043	54	134	4.77607e-09
Biological process	T cell differentiation	GO:0030217	8	8.59075e-11	1.48217	237	954	4.80567e-09
Biological process	heterophilic cell-cell adhesion via plasma membrane cell adhesion molecules	GO:0007157	6	8.69761e-11	1.95906	88	268	4.84606e-09
Biological process	response to glucocorticoid	GO:0051384	8	8.791e-11	1.56783	185	704	4.87866e-09
Biological process	positive regulation of inflammatory response	GO:0050729	8	8.87505e-11	1.67008	145	518	4.90583e-09
Biological process	cellular response to chemical stimulus	GO:0070887	4	8.88658e-11	1.12264	1924	10225	4.89287e-09
Biological process	epoxygenase P450 pathway	GO:0019373	11	9.11072e-11	3.4803	28	48	4.99661e-09
Biological process	vitamin metabolic process	GO:0006766	4	1.02988e-10	1.85535	102	328	5.62612e-09
Biological process	T cell receptor signaling pathway	GO:0050852	11	1.10074e-10	1.7218	129	447	5.98981e-09
Biological process	regulation of cytokine production involved in inflammatory response	GO:1900015	10	1.14105e-10	1.9192	92	286	6.18509e-09
Biological process	negative regulation of peptidase activity	GO:0010466	9	1.19886e-10	1.63386	155	566	6.47337e-09
Biological process	regulation of lymphocyte mediated immunity	GO:0002706	7	1.23975e-10	1.65356	148	534	6.66842e-09
Biological process	terpenoid metabolic process	GO:0006721	7	1.35068e-10	1.87897	97	308	7.23729e-09
Biological process	sodium ion transport	GO:0006814	8	1.35624e-10	1.5483	191	736	7.23933e-09
Biological process	interleukin-1 beta production	GO:0032611	9	1.36688e-10	1.68372	138	489	7.26838e-09
Biological process	peptide secretion	GO:0002790	8	1.58819e-10	1.32077	435	1965	8.41322e-09
Biological process	regulation of tumor necrosis factor production	GO:0032680	11	1.64313e-10	1.63297	153	559	8.67141e-09
Biological process	digestive system process	GO:0022600	4	1.77794e-10	1.71032	129	450	9.34756e-09
Biological process	regulation of T cell receptor signaling pathway	GO:0050856	8	1.80887e-10	2.34387	55	140	9.47456e-09
Biological process	response to estradiol	GO:0032355	6	1.99681e-10	1.58786	169	635	1.04199e-08
Biological process	bile acid and bile salt transport	GO:0015721	9	2.06239e-10	2.74309	40	87	1.07221e-08
Biological process	cytokine production involved in inflammatory response	GO:0002534	8	2.119e-10	1.89928	92	289	1.09756e-08
Biological process	amino acid catabolic process	GO:0009063	8	2.22105e-10	1.905	91	285	1.14618e-08
Biological process	positive regulation of alpha-beta T cell activation	GO:0046635	10	2.30443e-10	1.85616	98	315	1.18483e-08
Biological process	positive regulation of leukocyte mediated immunity	GO:0002705	7	2.33767e-10	1.67494	137	488	1.19752e-08
Biological process	aromatic amino acid family catabolic process	GO:0009074	9	2.45559e-10	3.63794	25	41	1.25334e-08
Biological process	regulation of steroid metabolic process	GO:0019218	7	2.60068e-10	1.79485	108	359	1.32257e-08
Biological process	modified amino acid transport	GO:0072337	6	2.89697e-10	2.42529	50	123	1.4679e-08
Biological process	axonemal dynein complex assembly	GO:0070286	7	3.20791e-10	2.83013	37	78	1.61959e-08
Biological process	inorganic ion homeostasis	GO:0098771	4	3.26446e-10	1.28729	501	2322	1.64221e-08
Biological process	tumor necrosis factor production	GO:0032640	9	3.28935e-10	1.6185	153	564	1.6488e-08
Biological process	cilium movement involved in cell motility	GO:0060294	6	3.6746e-10	1.9032	89	279	1.83533e-08
Biological process	response to hormone	GO:0009725	5	4.17241e-10	1.21566	781	3833	2.07655e-08
Biological process	negative regulation of inflammatory response	GO:0050728	8	4.19949e-10	1.54183	184	712	2.08262e-08
Biological process	regulation of T cell proliferation	GO:0042129	9	4.27011e-10	1.64506	142	515	2.11016e-08
Biological process	monoatomic ion transmembrane transport	GO:0034220	6	4.57486e-10	1.22312	737	3595	2.2528e-08
Biological process	positive regulation of leukocyte proliferation	GO:0070665	7	4.85963e-10	1.68245	130	461	2.38463e-08
Biological process	nuclear DNA replication	GO:0033260	11	4.98028e-10	2.35033	52	132	2.43529e-08
Biological process	negative regulation of cytokine production	GO:0001818	10	5.3459e-10	1.43973	250	1036	2.60496e-08
Biological process	lymphocyte apoptotic process	GO:0070227	7	6.05179e-10	1.78146	106	355	2.93869e-08
Biological process	regulation of type II interferon production	GO:0032649	10	6.05179e-10	1.78146	106	355	2.93869e-08
Biological process	positive regulation of hemostasis	GO:1900048	6	6.07091e-10	2.63027	41	93	2.92764e-08
Biological process	positive regulation of mononuclear cell proliferation	GO:0032946	8	6.27612e-10	1.69495	125	440	3.0162e-08
Biological process	cilium or flagellum-dependent cell motility	GO:0001539	4	6.3311e-10	1.8314	97	316	3.03221e-08
Biological process	cilium-dependent cell motility	GO:0060285	5	6.3311e-10	1.8314	97	316	3.03221e-08
Biological process	benzene-containing compound metabolic process	GO:0042537	5	6.74047e-10	2.73152	38	83	3.20631e-08
Biological process	positive regulation of lymphocyte proliferation	GO:0050671	9	9.26938e-10	1.68907	124	438	4.39431e-08
Biological process	lipid hydroxylation	GO:0002933	7	9.33915e-10	4.77298	16	20	4.41243e-08
Biological process	metal ion transport	GO:0030001	7	9.94462e-10	1.24621	607	2906	4.68268e-08
Biological process	obsolete cofactor metabolic process	GO:0051186	0	1.08735e-09	1.44823	234	964	5.10286e-08
Biological process	negative regulation of leukocyte activation	GO:0002695	7	1.13376e-09	1.55641	168	644	5.30287e-08
Biological process	positive regulation of cell killing	GO:0031343	6	1.15421e-09	1.85799	90	289	5.38054e-08
Biological process	intracellular monoatomic ion homeostasis	GO:0006873	5	1.21786e-09	1.29378	453	2089	5.65839e-08
Biological process	obsolete regulation of transcription involved in G1/S transition of mitotic cell cycle	GO:0000083	0	1.42926e-09	2.75364	36	78	6.61861e-08
Biological process	regulation of protein secretion	GO:0050708	9	1.44852e-09	1.34913	341	1508	6.68565e-08
Biological process	liver development	GO:0001889	6	1.45049e-09	1.47911	208	839	6.67273e-08
Biological process	import across plasma membrane	GO:0098739	6	1.51359e-09	1.608	145	538	6.94016e-08
Biological process	regulation of endopeptidase activity	GO:0052548	9	1.51891e-09	1.41108	263	1112	6.9418e-08
Biological process	import into cell	GO:0098657	5	1.54893e-09	1.22954	664	3222	7.05597e-08
Biological process	polyol metabolic process	GO:0019751	6	1.55224e-09	1.78629	100	334	7.04807e-08
Biological process	response to vitamin A	GO:0033189	8	1.56497e-09	2.66725	38	85	7.08288e-08
Biological process	positive regulation of blood coagulation	GO:0030194	9	1.61528e-09	2.59401	40	92	7.287e-08
Biological process	vitamin transmembrane transport	GO:0035461	6	1.66454e-09	2.78424	35	75	7.4851e-08
Biological process	positive regulation of innate immune response	GO:0045089	8	1.67463e-09	1.36901	310	1351	7.50631e-08
Biological process	negative regulation of endopeptidase activity	GO:0010951	10	1.69357e-09	1.64889	131	474	7.56694e-08
Biological process	response to alcohol	GO:0097305	5	1.82387e-09	1.37647	299	1296	8.12319e-08
Biological process	sulfur compound transport	GO:0072348	5	1.83815e-09	2.25864	53	140	8.1608e-08
Biological process	regulation of interleukin-1 production	GO:0032652	10	1.93683e-09	1.62933	136	498	8.5717e-08
Biological process	positive regulation of coagulation	GO:0050820	6	1.94731e-09	2.54807	41	96	8.59091e-08
Biological process	cellular aldehyde metabolic process	GO:0006081	4	2.0524e-09	1.98874	72	216	9.02605e-08
Biological process	regulation of alpha-beta T cell differentiation	GO:0046637	11	2.12435e-09	1.78804	98	327	9.31318e-08
Biological process	positive regulation of phagocytosis	GO:0050766	9	2.12435e-09	1.78804	98	327	9.31318e-08
Biological process	response to ketone	GO:1901654	5	2.21194e-09	1.42135	248	1041	9.63677e-08
Biological process	positive regulation of leukocyte migration	GO:0002687	8	2.43058e-09	1.62715	135	495	1.05564e-07
Biological process	regulation of cell motility	GO:2000145	5	2.5686e-09	1.22375	674	3286	1.11213e-07
Biological process	cytokine-mediated signaling pathway	GO:0019221	7	2.9596e-09	1.30838	400	1824	1.27747e-07
Biological process	type II interferon production	GO:0032609	8	3.05627e-09	1.73004	107	369	1.31513e-07
Biological process	flagellated sperm motility	GO:0030317	7	3.36907e-09	1.88775	81	256	1.44529e-07
Biological process	inorganic cation transmembrane transport	GO:0098662	7	3.39566e-09	1.24404	578	2772	1.45224e-07
Biological process	positive regulation of cell motility	GO:2000147	6	3.41468e-09	1.30311	408	1868	1.45592e-07
Biological process	negative regulation of canonical NF-kappaB signal transduction	GO:0043124	9	3.60383e-09	1.69819	113	397	1.5319e-07
Biological process	hepaticobiliary system development	GO:0061008	5	3.72722e-09	1.46183	209	853	1.57955e-07
Biological process	secondary alcohol biosynthetic process	GO:1902653	7	3.77762e-09	2.04108	65	190	1.59607e-07
Biological process	negative regulation of lymphocyte activation	GO:0051250	8	3.82486e-09	1.58734	145	545	1.61116e-07
Biological process	positive regulation of leukocyte mediated cytotoxicity	GO:0001912	8	3.90726e-09	1.87445	82	261	1.64093e-07
Biological process	renal system process	GO:0003014	4	3.97761e-09	1.58376	146	550	1.66548e-07
Biological process	sperm motility	GO:0097722	4	4.11672e-09	1.8804	81	257	1.71858e-07
Biological process	fat-soluble vitamin metabolic process	GO:0006775	5	4.2061e-09	2.23197	52	139	1.75067e-07
Biological process	regulation of leukocyte chemotaxis	GO:0002688	8	4.20931e-09	1.69393	113	398	1.7468e-07
Biological process	icosanoid biosynthetic process	GO:0046456	8	4.47645e-09	2.30951	48	124	1.85216e-07
Biological process	intracellular monoatomic cation homeostasis	GO:0030003	6	4.7891e-09	1.28666	438	2031	1.97568e-07
Biological process	triglyceride-rich lipoprotein particle remodeling	GO:0034370	9	4.86939e-09	3.68502	21	34	2.00289e-07
Biological process	negative regulation of interleukin-6 production	GO:0032715	11	5.06758e-09	1.76111	98	332	2.0783e-07
Biological process	sterol biosynthetic process	GO:0016126	7	5.33362e-09	1.96998	70	212	2.18101e-07
Biological process	establishment of protein localization to extracellular region	GO:0035592	7	5.62748e-09	1.29524	414	1907	2.29447e-07
Biological process	negative regulation of cytokine production involved in inflammatory response	GO:1900016	11	5.80653e-09	1.99868	67	200	2.36059e-07
Biological process	granulocyte migration	GO:0097530	7	6.17022e-09	1.57929	144	544	2.50117e-07
Biological process	thrombin-activated receptor signaling pathway	GO:0070493	7	6.43125e-09	3.43058	23	40	2.59945e-07
Biological process	transepithelial transport	GO:0070633	5	6.5755e-09	2.35509	45	114	2.6501e-07
Biological process	obsolete oxidation-reduction process	GO:0055114	0	6.85221e-09	1.2932	414	1910	2.75368e-07
Biological process	arachidonic acid metabolic process	GO:0019369	10	7.15908e-09	2.221	51	137	2.86876e-07
Biological process	monoatomic cation transport	GO:0006812	6	7.16723e-09	1.20731	721	3563	2.86382e-07
Biological process	leukocyte apoptotic process	GO:0071887	6	7.44269e-09	1.62599	127	466	2.96541e-07
Biological process	negative regulation of immune response	GO:0050777	6	7.52457e-09	1.48362	187	752	2.98952e-07
Biological process	protein secretion	GO:0009306	8	8.08361e-09	1.29237	412	1902	3.20253e-07
Biological process	negative regulation of interleukin-1 production	GO:0032692	11	9.07551e-09	1.80858	87	287	3.58534e-07
Biological process	negative regulation of tumor necrosis factor superfamily cytokine production	GO:1903556	11	9.23971e-09	1.77635	92	309	3.63992e-07
Biological process	regulation of innate immune response	GO:0045088	7	9.49852e-09	1.30872	374	1705	3.73137e-07
Biological process	positive regulation of cell migration	GO:0030335	7	1.02892e-08	1.29801	394	1811	4.03066e-07
Biological process	negative regulation of mononuclear cell proliferation	GO:0032945	8	1.02964e-08	1.83921	82	266	4.02221e-07
Biological process	negative regulation of lymphocyte proliferation	GO:0050672	9	1.02964e-08	1.83921	82	266	4.02221e-07
Biological process	superoxide metabolic process	GO:0006801	5	1.0401e-08	2.0446	61	178	4.04052e-07
Biological process	protein localization to extracellular region	GO:0071692	6	1.04179e-08	1.28799	416	1927	4.03587e-07
Biological process	regulation of cholesterol metabolic process	GO:0090181	8	1.04625e-08	2.13079	55	154	4.04194e-07
Biological process	heterotypic cell-cell adhesion	GO:0034113	5	1.05667e-08	2.11461	56	158	4.07093e-07
Biological process	attachment of spindle microtubules to kinetochore	GO:0008608	4	1.14286e-08	2.34387	44	112	4.3909e-07
Biological process	regulation of protein maturation	GO:1903317	9	1.21517e-08	1.76146	93	315	4.65593e-07
Biological process	cellular homeostasis	GO:0019725	3	1.22046e-08	1.21406	665	3268	4.66343e-07
Biological process	reactive oxygen species metabolic process	GO:0072593	4	1.22554e-08	1.44299	208	860	4.67008e-07
Biological process	B cell proliferation	GO:0042100	7	1.29631e-08	1.86146	78	250	4.92633e-07
Biological process	kinetochore organization	GO:0051383	7	1.32806e-08	2.84106	30	63	5.03332e-07
Biological process	myeloid leukocyte migration	GO:0097529	6	1.34188e-08	1.46485	192	782	5.07196e-07
Biological process	DNA-templated DNA replication	GO:0006261	9	1.44734e-08	1.6296	121	443	5.45582e-07
Biological process	embryo implantation	GO:0007566	3	1.63981e-08	2.01036	62	184	6.16473e-07
Biological process	low-density lipoprotein particle remodeling	GO:0034374	9	1.80947e-08	3.61589	20	33	6.78429e-07
Biological process	regulation of B cell receptor signaling pathway	GO:0050855	8	1.817e-08	2.44929	39	95	6.79431e-07
Biological process	amino acid transmembrane transport	GO:0003333	9	1.92336e-08	1.76998	89	300	7.17285e-07
Biological process	regulation of lymphocyte apoptotic process	GO:0070228	8	1.97621e-08	1.75704	91	309	7.35035e-07
Biological process	acute-phase response	GO:0006953	7	2.01231e-08	1.98874	63	189	7.46477e-07
Biological process	innate immune response-activating signaling pathway	GO:0002758	10	2.06885e-08	1.38893	247	1061	7.65419e-07
Biological process	regulation of wound healing	GO:0061041	7	2.08124e-08	1.54407	147	568	7.67973e-07
Biological process	cellular glucuronidation	GO:0052695	10	2.22687e-08	3.36556	22	39	8.19547e-07
Biological process	regulation of lipid biosynthetic process	GO:0046890	7	2.27844e-08	1.48515	174	699	8.36324e-07
Biological process	isoprenoid metabolic process	GO:0006720	6	2.28847e-08	1.66322	109	391	8.37807e-07
Biological process	protein localization to chromosome, centromeric region	GO:0071459	8	2.348e-08	2.689	32	71	8.57357e-07
Biological process	positive regulation of lymphocyte mediated immunity	GO:0002708	8	2.37491e-08	1.64992	112	405	8.64926e-07
Biological process	protein localization to kinetochore	GO:0034501	9	2.41909e-08	2.8364	29	61	8.78727e-07
Biological process	protein localization to condensed chromosome	GO:1903083	8	2.41909e-08	2.8364	29	61	8.78727e-07
Biological process	regulation of cilium movement	GO:0003352	7	2.44057e-08	2.60066	34	78	8.81949e-07
Biological process	bicarbonate transport	GO:0015701	7	2.56635e-08	2.42378	39	96	9.25009e-07
Biological process	zymogen activation	GO:0031638	8	2.59412e-08	1.98874	62	186	9.32617e-07
Biological process	positive regulation of T cell proliferation	GO:0042102	10	2.62254e-08	1.71999	96	333	9.40415e-07
Biological process	fatty acid biosynthetic process	GO:0006633	9	2.65159e-08	1.65897	109	392	9.48402e-07
Biological process	cell migration	GO:0016477	4	2.75776e-08	1.14708	1148	5971	9.8386e-07
Biological process	regulation of B cell proliferation	GO:0030888	9	2.93832e-08	1.94877	65	199	1.04561e-06
Biological process	centromere complex assembly	GO:0034508	8	2.94217e-08	2.54656	35	82	1.04432e-06
Biological process	regulation of secretion	GO:0051046	6	2.94953e-08	1.22143	598	2921	1.04428e-06
Biological process	neutrophil migration	GO:1990266	8	2.96491e-08	1.62843	116	425	1.04708e-06
Biological process	obsolete metal ion homeostasis	GO:0055065	0	3.11898e-08	1.31499	337	1529	1.09871e-06
Biological process	response to estrogen	GO:0043627	6	3.12117e-08	1.62337	117	430	1.09672e-06
Biological process	regulation of interleukin-1 beta production	GO:0032651	11	3.1581e-08	1.60228	123	458	1.10692e-06
Biological process	very-low-density lipoprotein particle remodeling	GO:0034372	10	3.18465e-08	3.65672	19	31	1.11343e-06
Biological process	inorganic ion transmembrane transport	GO:0098660	6	3.22326e-08	1.21603	619	3037	1.12412e-06
Biological process	primary alcohol metabolic process	GO:0034308	6	3.23672e-08	1.87584	72	229	1.12601e-06
Biological process	one-carbon compound transport	GO:0019755	6	3.23992e-08	2.23127	46	123	1.12432e-06
Biological process	CD4-positive, alpha-beta T cell differentiation	GO:0043367	10	3.29601e-08	1.68792	101	357	1.14096e-06
Biological process	obsolete regulation of cellular component movement	GO:0051270	0	3.33241e-08	1.22559	576	2804	1.15071e-06
Biological process	neutrophil chemotaxis	GO:0030593	9	3.33491e-08	1.70715	97	339	1.14874e-06
Biological process	negative regulation of response to external stimulus	GO:0032102	6	3.42234e-08	1.3071	349	1593	1.17596e-06
Biological process	dendritic cell differentiation	GO:0097028	7	3.4325e-08	1.99985	60	179	1.17656e-06
Biological process	obsolete intracellular metal ion homeostasis	GO:0006875	0	3.55568e-08	1.33209	307	1375	1.2158e-06
Biological process	mononuclear cell migration	GO:0071674	6	3.76977e-08	1.5306	147	573	1.28586e-06
Biological process	regulation of protein processing	GO:0070613	10	3.7999e-08	1.74669	89	304	1.29298e-06
Biological process	uronic acid metabolic process	GO:0006063	8	3.98689e-08	3.11281	24	46	1.35332e-06
Biological process	glucuronate metabolic process	GO:0019585	9	3.98689e-08	3.11281	24	46	1.35332e-06
Biological process	branching involved in labyrinthine layer morphogenesis	GO:0060670	7	4.02377e-08	3.38623	21	37	1.35924e-06
Biological process	excretion	GO:0007588	4	4.22977e-08	1.71506	94	327	1.42538e-06
Biological process	alpha-amino acid metabolic process	GO:1901605	8	4.31251e-08	1.51382	153	603	1.44977e-06
Biological process	cellular response to stimulus	GO:0051716	3	4.85045e-08	1.0545	3829	21664	1.6267e-06
Biological process	negative regulation of tumor necrosis factor production	GO:0032720	12	5.29788e-08	1.73527	89	306	1.77251e-06
Biological process	positive regulation of B cell activation	GO:0050871	9	5.49457e-08	1.84548	73	236	1.83393e-06
Biological process	obsolete neurotransmitter metabolic process	GO:0042133	0	5.56877e-08	1.91982	65	202	1.85427e-06
Biological process	tolerance induction	GO:0002507	3	5.94638e-08	2.30769	41	106	1.9753e-06
Biological process	triglyceride biosynthetic process	GO:0019432	9	6.1878e-08	2.11568	50	141	2.05063e-06
Biological process	complement activation, lectin pathway	GO:0001867	9	6.39143e-08	2.64218	31	70	2.1131e-06
Biological process	sterol transport	GO:0015918	7	6.5071e-08	1.75847	84	285	2.14627e-06
Biological process	reactive oxygen species biosynthetic process	GO:1903409	5	6.63057e-08	1.6285	110	403	2.18185e-06
Biological process	inflammatory response to antigenic stimulus	GO:0002437	6	6.85936e-08	1.91037	65	203	2.25183e-06
Biological process	interleukin-8 production	GO:0032637	8	7.05451e-08	1.84364	72	233	2.31048e-06
Biological process	regulation of leukocyte apoptotic process	GO:2000106	7	7.62193e-08	1.62447	110	404	2.49048e-06
Biological process	regulation of B cell mediated immunity	GO:0002712	8	8.42974e-08	1.901	65	204	2.74802e-06
Biological process	regulation of immunoglobulin mediated immune response	GO:0002889	9	8.42974e-08	1.901	65	204	2.74802e-06
Biological process	negative regulation of leukocyte proliferation	GO:0070664	7	8.9283e-08	1.75982	82	278	2.89704e-06
Biological process	CD4-positive, alpha-beta T cell activation	GO:0035710	8	9.19284e-08	1.61525	111	410	2.97597e-06
Biological process	regulation of cell migration	GO:0030334	6	9.37068e-08	1.20384	636	3152	3.02653e-06
Biological process	negative regulation of B cell proliferation	GO:0030889	10	9.5251e-08	2.60497	31	71	3.06932e-06
Biological process	leukotriene D4 metabolic process	GO:1901748	9	9.89307e-08	4.5624	13	17	3.18057e-06
Biological process	positive regulation of leukocyte chemotaxis	GO:0002690	9	1.01249e-07	1.70196	91	319	3.24764e-06
Biological process	hydrocarbon metabolic process	GO:0120252	4	1.03725e-07	2.92462	25	51	3.31945e-06
Biological process	vesicle-mediated transport	GO:0016192	5	1.05172e-07	1.13948	1153	6037	3.35807e-06
Biological process	steroid catabolic process	GO:0006706	6	1.07804e-07	2.73859	28	61	3.43425e-06
Biological process	regulation of response to biotic stimulus	GO:0002831	5	1.10342e-07	1.26093	421	1992	3.50712e-06
Biological process	positive regulation of cytosolic calcium ion concentration	GO:0007204	4	1.10925e-07	1.37546	234	1015	3.51767e-06
Biological process	negative regulation of interferon-alpha production	GO:0032687	12	1.19263e-07	1.98874	56	168	3.77351e-06
Biological process	obsolete neurotransmitter biosynthetic process	GO:0042136	0	1.20058e-07	2.21162	43	116	3.79009e-06
Biological process	obsolete divalent inorganic cation homeostasis	GO:0072507	0	1.25699e-07	1.33158	283	1268	3.95924e-06
Biological process	myeloid dendritic cell activation	GO:0001773	6	1.3136e-07	2.05593	51	148	4.12825e-06
Biological process	motile cilium assembly	GO:0044458	9	1.32392e-07	2.0716	50	144	4.15136e-06
Biological process	alanine catabolic process	GO:0006524	11	1.3417e-07	4.77298	12	15	4.19767e-06
Biological process	pyruvate family amino acid catabolic process	GO:0009080	10	1.3417e-07	4.77298	12	15	4.19767e-06
Biological process	positive regulation of antigen receptor-mediated signaling pathway	GO:0050857	8	1.38335e-07	2.66185	29	65	4.30872e-06
Biological process	cholesterol transport	GO:0030301	8	1.41492e-07	1.76945	78	263	4.39725e-06
Biological process	activation of innate immune response	GO:0002218	9	1.42609e-07	1.35449	252	1110	4.42216e-06
Biological process	defense response to bacterium	GO:0042742	7	1.44476e-07	1.32532	289	1301	4.47013e-06
Biological process	linoleic acid metabolic process	GO:0043651	10	1.46502e-07	2.8204	26	55	4.52279e-06
Biological process	nitric oxide biosynthetic process	GO:0006809	6	1.50728e-07	1.71604	86	299	4.64301e-06
Biological process	regulation of lymphocyte differentiation	GO:0045619	9	1.52811e-07	1.4588	167	683	4.69682e-06
Biological process	negative regulation of B cell activation	GO:0050869	9	1.59161e-07	2.19271	43	117	4.8813e-06
Biological process	intestinal hexose absorption	GO:0106001	7	1.62277e-07	5.42384	10	11	4.96597e-06
Biological process	lipid homeostasis	GO:0055088	4	1.89625e-07	1.48906	149	597	5.79017e-06
Biological process	regulation of locomotion	GO:0040012	4	1.93691e-07	1.17087	806	4107	5.90147e-06
Biological process	obsolete cellular divalent inorganic cation homeostasis	GO:0072503	0	1.93697e-07	1.33812	266	1186	5.8888e-06
Biological process	negative regulation of antigen receptor-mediated signaling pathway	GO:0050858	8	1.96399e-07	2.22377	41	110	5.95801e-06
Biological process	response to steroid hormone	GO:0048545	6	2.01981e-07	1.30217	318	1457	6.11408e-06
Biological process	diterpenoid metabolic process	GO:0016101	8	2.03331e-07	1.74196	80	274	6.14164e-06
Biological process	positive regulation of leukocyte differentiation	GO:1902107	9	2.19839e-07	1.47939	152	613	6.62596e-06
Biological process	nitric oxide metabolic process	GO:0046209	5	2.21633e-07	1.68569	89	315	6.66566e-06
Biological process	DNA amplification	GO:0006277	9	2.29851e-07	2.77003	26	56	6.89798e-06
Biological process	bile acid biosynthetic process	GO:0006699	9	2.42483e-07	2.37293	35	88	7.26152e-06
Biological process	plasma lipoprotein particle assembly	GO:0034377	8	2.51391e-07	2.55695	30	70	7.51217e-06
Biological process	positive regulation of alpha-beta T cell differentiation	GO:0046638	12	2.54349e-07	1.75343	77	262	7.58438e-06
Biological process	cellular lipid catabolic process	GO:0044242	6	2.54549e-07	1.4865	147	590	7.5742e-06
Biological process	UDP-glucose metabolic process	GO:0006011	8	2.67242e-07	2.81426	25	53	7.935e-06
Biological process	retinoid metabolic process	GO:0001523	9	2.7376e-07	1.75749	76	258	8.1113e-06
Biological process	regulation of myeloid leukocyte mediated immunity	GO:0002886	7	2.78646e-07	1.8193	68	223	8.23861e-06
Biological process	positive regulation of protein secretion	GO:0050714	10	2.8323e-07	1.37633	218	945	8.35649e-06
Biological process	plasma lipoprotein particle clearance	GO:0034381	3	2.83883e-07	2.09501	46	131	8.35811e-06
Biological process	double-strand break repair via break-induced replication	GO:0000727	11	2.87225e-07	3.89101	15	23	8.43875e-06
Biological process	extracellular structure organization	GO:0043062	5	2.9413e-07	1.30365	307	1405	8.6235e-06
Biological process	epithelial cell differentiation	GO:0030855	5	2.94482e-07	1.1907	656	3287	8.61576e-06
Biological process	regulation of phagocytosis	GO:0050764	8	3.10696e-07	1.55357	119	457	9.07116e-06
Biological process	regulation of interleukin-8 production	GO:0032677	10	3.13841e-07	1.80557	69	228	9.14388e-06
Biological process	homotypic cell-cell adhesion	GO:0034109	5	3.24361e-07	1.75071	76	259	9.43073e-06
Biological process	regulation of localization	GO:0032879	4	3.31444e-07	1.10269	1695	9171	9.61669e-06
Biological process	granulocyte chemotaxis	GO:0071621	8	3.38629e-07	1.56716	114	434	9.8048e-06
Biological process	epithelial cell development	GO:0002064	5	3.53572e-07	1.2584	394	1868	1.02163e-05
Biological process	T-helper 17 type immune response	GO:0072538	6	3.6029e-07	2.1379	43	120	1.0389e-05
Biological process	positive regulation of interleukin-10 production	GO:0032733	11	3.63186e-07	2.30951	36	93	1.0451e-05
Biological process	regulation of hydrolase activity	GO:0051336	5	3.64383e-07	1.17765	725	3673	1.04638e-05
Biological process	spindle assembly checkpoint signaling	GO:0071173	11	3.83311e-07	2.40104	33	82	1.09848e-05
Biological process	mitotic spindle checkpoint signaling	GO:0071174	11	3.83311e-07	2.40104	33	82	1.09848e-05
Biological process	negative regulation of innate immune response	GO:0045824	8	3.83891e-07	1.56356	114	435	1.09565e-05
Biological process	positive regulation of acute inflammatory response	GO:0002675	9	3.88061e-07	2.27578	37	97	1.1053e-05
Biological process	regulation of canonical NF-kappaB signal transduction	GO:0043122	8	4.27396e-07	1.36909	218	950	1.21486e-05
Biological process	renal absorption	GO:0070293	5	4.28174e-07	2.21603	39	105	1.21461e-05
Biological process	regulation of interferon-alpha production	GO:0032647	11	4.34476e-07	1.76777	72	243	1.22999e-05
Biological process	alanine metabolic process	GO:0006522	10	4.5404e-07	4.47467	12	16	1.28278e-05
Biological process	pyruvate family amino acid metabolic process	GO:0009078	9	4.5404e-07	4.47467	12	16	1.28278e-05
Biological process	meiotic spindle midzone assembly	GO:0051257	7	4.5404e-07	4.47467	12	16	1.28278e-05
Biological process	extracellular transport	GO:0006858	5	4.68194e-07	2.06351	46	133	1.3148e-05
Biological process	activated T cell proliferation	GO:0050798	8	4.68702e-07	2.12023	43	121	1.31359e-05
Biological process	reactive nitrogen species metabolic process	GO:2001057	4	4.69867e-07	1.65936	89	320	1.31422e-05
Biological process	interferon-alpha production	GO:0032607	9	5.1607e-07	1.76052	72	244	1.44057e-05
Biological process	long-chain fatty acid biosynthetic process	GO:0042759	10	5.34207e-07	2.37211	33	83	1.48823e-05
Biological process	lipoprotein transport	GO:0042953	8	5.41255e-07	2.67451	26	58	1.50486e-05
Biological process	regulation of T cell apoptotic process	GO:0070232	9	5.68157e-07	1.74913	73	249	1.57652e-05
Biological process	regulation of cytosolic calcium ion concentration	GO:0051480	8	5.71305e-07	1.37036	212	923	1.58212e-05
Biological process	regulation of CD4-positive, alpha-beta T cell differentiation	GO:0043370	12	5.8202e-07	1.7206	77	267	1.60861e-05
Biological process	negative regulation of mitotic sister chromatid separation	GO:2000816	11	5.83695e-07	2.33163	34	87	1.61005e-05
Biological process	carbohydrate transport	GO:0008643	6	5.96927e-07	1.51561	126	496	1.64331e-05
Biological process	monoterpenoid metabolic process	GO:0016098	8	6.20704e-07	5.96622	8	8	1.70541e-05
Biological process	obsolete positive regulation of transcription involved in G2/M transition of mitotic cell cycle	GO:0090282	0	6.20704e-07	5.96622	8	8	1.70541e-05
Biological process	chromosome separation	GO:0051304	4	6.29304e-07	1.72408	76	263	1.72227e-05
Biological process	cellular modified amino acid metabolic process	GO:0006575	5	6.41241e-07	1.51912	124	487	1.75151e-05
Biological process	phenylpropanoid metabolic process	GO:0009698	5	6.43731e-07	4.68775	11	14	1.75489e-05
Biological process	coumarin metabolic process	GO:0009804	6	6.43731e-07	4.68775	11	14	1.75489e-05
Biological process	negative regulation of mesenchymal cell apoptotic process involved in metanephros development	GO:1900212	9	6.43731e-07	4.68775	11	14	1.75489e-05
Biological process	regulation of mesenchymal cell apoptotic process involved in metanephros development	GO:1900211	8	6.43731e-07	4.68775	11	14	1.75489e-05
Biological process	mesenchymal cell apoptotic process involved in metanephros development	GO:1900200	7	6.43731e-07	4.68775	11	14	1.75489e-05
Biological process	immunoglobulin production	GO:0002377	8	6.45372e-07	1.65834	87	313	1.74238e-05
Biological process	biphenyl catabolic process	GO:0070980	7	6.46533e-07	3.72889	15	24	1.74215e-05
Biological process	xenobiotic glucuronidation	GO:0052697	11	6.46533e-07	3.72889	15	24	1.74215e-05
Biological process	pattern recognition receptor signaling pathway	GO:0002221	11	6.5636e-07	1.36461	215	940	1.76184e-05
Biological process	interleukin-12 production	GO:0032615	8	6.78384e-07	1.68973	81	286	1.81747e-05
Biological process	cellular response to chemokine	GO:1990869	7	6.83702e-07	1.71418	77	268	1.82822e-05
Biological process	hormone transport	GO:0009914	5	6.84445e-07	1.29607	300	1381	1.82671e-05
Biological process	negative regulation of blood coagulation	GO:0030195	9	6.89626e-07	1.97557	50	151	1.83703e-05
Biological process	negative regulation of hemostasis	GO:1900047	6	6.89626e-07	1.97557	50	151	1.83703e-05
Biological process	regulation of T cell differentiation	GO:0045580	10	7.19056e-07	1.46398	146	595	1.90816e-05
Biological process	positive regulation of B cell mediated immunity	GO:0002714	9	7.34938e-07	1.91771	54	168	1.94661e-05
Biological process	positive regulation of immunoglobulin mediated immune response	GO:0002891	10	7.34938e-07	1.91771	54	168	1.94661e-05
Biological process	spindle checkpoint signaling	GO:0031577	10	7.38741e-07	2.34387	33	84	1.9493e-05
Biological process	positive regulation of production of molecular mediator of immune response	GO:0002702	10	7.50665e-07	1.53796	116	450	1.97703e-05
Biological process	positive regulation of peptide secretion	GO:0002793	8	7.59431e-07	1.35186	225	993	1.99636e-05
Biological process	regulation of biological quality	GO:0065008	3	7.61875e-07	1.07936	2286	12636	1.99903e-05
Biological process	negative regulation of protein activation cascade	GO:2000258	11	7.6224e-07	3.53554	16	27	1.99624e-05
Biological process	regulation of hypersensitivity	GO:0002883	10	7.6224e-07	3.53554	16	27	1.99624e-05
Biological process	biphenyl metabolic process	GO:0018879	6	7.74863e-07	3.0596	20	39	2.02173e-05
Biological process	iron coordination entity transport	GO:1901678	10	8.22439e-07	3.14884	19	36	2.14186e-05
Biological process	regulation of cilium beat frequency	GO:0003356	8	8.22439e-07	3.14884	19	36	2.14186e-05
Biological process	positive regulation of activation of membrane attack complex	GO:0001970	9	8.25708e-07	4.97185	10	12	2.1424e-05
Biological process	obsolete coenzyme metabolic process	GO:0006732	0	8.42908e-07	1.44465	154	636	2.18298e-05
Biological process	lymphocyte activation involved in immune response	GO:0002285	6	8.69225e-07	1.50035	128	509	2.24697e-05
Biological process	neutral amino acid transport	GO:0015804	9	8.90237e-07	1.9753	49	148	2.29704e-05
Biological process	platelet aggregation	GO:0070527	6	9.05089e-07	1.90637	54	169	2.33106e-05
Biological process	vitamin D metabolic process	GO:0042359	6	9.87256e-07	2.55695	27	63	2.53801e-05
Biological process	organic substance transport	GO:0071702	5	1.0642e-06	1.10186	1594	8631	2.73079e-05
Biological process	response to toxic substance	GO:0009636	4	1.06823e-06	1.2492	384	1834	2.73612e-05
Biological process	response to magnesium ion	GO:0032026	6	1.08482e-06	2.27923	34	89	2.77354e-05
Biological process	cell-cell adhesion via plasma-membrane adhesion molecules	GO:0098742	5	1.09781e-06	1.35947	211	926	2.80162e-05
Biological process	positive regulation of hemopoiesis	GO:1903708	8	1.14209e-06	1.40056	177	754	2.9093e-05
Biological process	acute inflammatory response to antigenic stimulus	GO:0002438	7	1.14576e-06	2.24535	35	93	2.91336e-05
Biological process	aromatic amino acid metabolic process	GO:0009072	8	1.14576e-06	2.24535	35	93	2.91336e-05
Biological process	negative regulation of steroid metabolic process	GO:0045939	8	1.17861e-06	2.37119	31	78	2.98601e-05
Biological process	phagocytosis	GO:0006909	7	1.18492e-06	1.33666	233	1040	2.99658e-05
Biological process	neutral lipid biosynthetic process	GO:0046460	7	1.22201e-06	1.91508	52	162	3.08481e-05
Biological process	acylglycerol biosynthetic process	GO:0046463	8	1.22201e-06	1.91508	52	162	3.08481e-05
Biological process	regulation of alcohol biosynthetic process	GO:1902930	6	1.23799e-06	1.80442	62	205	3.11389e-05
Biological process	extracellular matrix disassembly	GO:0022617	7	1.24568e-06	1.83337	59	192	3.12761e-05
Biological process	regulation of leukocyte differentiation	GO:1902105	8	1.27065e-06	1.34092	227	1010	3.18459e-05
Biological process	blood vessel morphogenesis	GO:0048514	5	1.31221e-06	1.21251	491	2416	3.28288e-05
Biological process	regulation of neutrophil migration	GO:1902622	8	1.3236e-06	1.84064	58	188	3.30544e-05
Biological process	positive regulation of multicellular organismal process	GO:0051240	5	1.35424e-06	1.11713	1274	6804	3.37593e-05
Biological process	negative regulation of NF-kappaB transcription factor activity	GO:0032088	12	1.36154e-06	1.50388	122	484	3.3881e-05
Biological process	bile acid signaling pathway	GO:0038183	6	1.36457e-06	3.57973	15	25	3.38962e-05
Biological process	T cell apoptotic process	GO:0070231	8	1.377e-06	1.68002	78	277	3.41442e-05
Biological process	negative regulation of mitotic metaphase/anaphase transition	GO:0045841	12	1.38148e-06	2.28936	33	86	3.41948e-05
Biological process	glutathione biosynthetic process	GO:0006750	9	1.38745e-06	2.74446	23	50	3.42819e-05
Biological process	branched-chain amino acid transport	GO:0015803	9	1.42439e-06	3.06374	19	37	3.51323e-05
Biological process	positive regulation of lymphocyte differentiation	GO:0045621	10	1.44824e-06	1.525	114	446	3.56578e-05
Biological process	negative regulation of chromosome separation	GO:1905819	9	1.46378e-06	2.25391	34	90	3.59771e-05
Biological process	obsolete cofactor catabolic process	GO:0051187	0	1.48523e-06	2.38649	30	75	3.64401e-05
Biological process	response to chemokine	GO:1990868	6	1.49615e-06	1.68278	77	273	3.6644e-05
Biological process	negative regulation of complement activation	GO:0045916	8	1.51031e-06	3.15859	18	34	3.69261e-05
Biological process	negative regulation of lipid metabolic process	GO:0045833	7	1.51363e-06	1.57508	99	375	3.69425e-05
Biological process	mitotic sister chromatid segregation	GO:0000070	8	1.52436e-06	1.41885	161	677	3.71397e-05
Biological process	obsolete cofactor transport	GO:0051181	0	1.53242e-06	2.22147	35	94	3.72711e-05
Biological process	response to fungus	GO:0009620	6	1.58941e-06	1.5253	113	442	3.85901e-05
Biological process	response to extracellular stimulus	GO:0009991	4	1.60791e-06	1.21169	486	2393	3.89715e-05
Biological process	kinetochore assembly	GO:0051382	8	1.62659e-06	2.7927	22	47	3.93562e-05
Biological process	respiratory burst	GO:0045730	3	1.62938e-06	2.34118	31	79	3.93555e-05
Biological process	chemokine-mediated signaling pathway	GO:0070098	8	1.63696e-06	1.72577	70	242	3.94705e-05
Biological process	canonical NF-kappaB signal transduction	GO:0007249	7	1.65292e-06	1.33356	230	1029	3.97866e-05
Biological process	epithelial cilium movement involved in extracellular fluid movement	GO:0003351	6	1.67316e-06	2.07301	41	118	4.02048e-05
Biological process	glutamine family amino acid metabolic process	GO:0009064	9	1.74553e-06	1.74558	67	229	4.18718e-05
Biological process	neutrophil mediated cytotoxicity	GO:0070942	7	1.76871e-06	2.54298	26	61	4.23552e-05
Biological process	negative regulation of T cell activation	GO:0050868	9	1.82527e-06	1.51819	114	448	4.36348e-05
Biological process	regulation of reactive oxygen species metabolic process	GO:2000377	6	1.82935e-06	1.42139	157	659	4.36578e-05
Biological process	cysteine metabolic process	GO:0006534	10	1.88295e-06	2.84751	21	44	4.48605e-05
Biological process	deoxyribonucleoside metabolic process	GO:0009120	8	1.88295e-06	2.84751	21	44	4.48605e-05
Biological process	response to carbon dioxide	GO:0010037	5	1.88295e-06	2.84751	21	44	4.48605e-05
Biological process	negative regulation of type II interferon production	GO:0032689	11	1.93921e-06	1.90173	51	160	4.59659e-05
Biological process	hydrocarbon catabolic process	GO:0120253	5	1.94669e-06	3.87804	13	20	4.60651e-05
Biological process	negative regulation of defense response	GO:0031348	7	2.0082e-06	1.32837	232	1042	4.74404e-05
Biological process	negative regulation of complement activation, lectin pathway	GO:0001869	9	2.04502e-06	4.37523	11	15	4.82288e-05
Biological process	hepatoblast differentiation	GO:0061017	6	2.04502e-06	4.37523	11	15	4.82288e-05
Biological process	positive regulation of humoral immune response	GO:0002922	7	2.0552e-06	1.82836	57	186	4.83058e-05
Biological process	regulation of steroid biosynthetic process	GO:0050810	8	2.05798e-06	1.68221	75	266	4.82901e-05
Biological process	glutathione metabolic process	GO:0006749	4	2.07469e-06	2.02006	43	127	4.86006e-05
Biological process	positive regulation of heterotypic cell-cell adhesion	GO:0034116	8	2.14637e-06	2.91035	20	41	5.01956e-05
Biological process	obsolete antibiotic transport	GO:0042891	0	2.14637e-06	2.91035	20	41	5.01956e-05
Biological process	superoxide anion generation	GO:0042554	6	2.15663e-06	2.11884	38	107	5.02675e-05
Biological process	positive regulation of locomotion	GO:0040017	5	2.22378e-06	1.21418	464	2280	5.17463e-05
Biological process	mitotic spindle assembly checkpoint signaling	GO:0007094	13	2.23464e-06	2.31191	31	80	5.19127e-05
Biological process	lipid modification	GO:0030258	6	2.2528e-06	1.38214	180	777	5.22478e-05
Biological process	T cell activation involved in immune response	GO:0002286	7	2.31428e-06	1.59809	90	336	5.35847e-05
Biological process	positive regulation of transport	GO:0051050	6	2.33698e-06	1.16426	715	3664	5.40209e-05
Biological process	negative regulation of fibroblast proliferation	GO:0048147	7	2.3665e-06	1.63622	82	299	5.4613e-05
Biological process	myeloid leukocyte differentiation	GO:0002573	6	2.38855e-06	1.36231	195	854	5.50311e-05
Biological process	amino acid import across plasma membrane	GO:0089718	10	2.39401e-06	1.96033	46	140	5.50662e-05
Biological process	cilium organization	GO:0044782	7	2.41506e-06	1.29292	275	1269	5.54591e-05
Biological process	calcium ion homeostasis	GO:0055074	6	2.42377e-06	1.26209	330	1560	5.5568e-05
Biological process	response to tumor necrosis factor	GO:0034612	6	2.43651e-06	1.37916	181	783	5.57686e-05
Biological process	cytokine production involved in immune response	GO:0002367	8	2.51784e-06	1.51162	113	446	5.7536e-05
Biological process	amide catabolic process	GO:0043605	5	2.52775e-06	2.73452	22	48	5.76681e-05
Biological process	reverse cholesterol transport	GO:0043691	9	2.62135e-06	3.06834	18	35	5.97061e-05
Biological process	secondary metabolic process	GO:0019748	3	2.64167e-06	1.53542	105	408	6.00711e-05
Biological process	leukocyte migration involved in inflammatory response	GO:0002523	6	2.69136e-06	2.17518	35	96	6.11017e-05
Biological process	positive regulation of interleukin-8 production	GO:0032757	11	2.8092e-06	1.8332	55	179	6.36736e-05
Biological process	monoatomic cation transmembrane transport	GO:0098655	7	2.82503e-06	1.18778	565	2838	6.39289e-05
Biological process	negative regulation of leukocyte cell-cell adhesion	GO:1903038	8	2.88536e-06	1.48542	121	486	6.51887e-05
Biological process	negative regulation of interferon-beta production	GO:0032688	12	2.99868e-06	1.76146	62	210	6.76395e-05
Biological process	response to nutrient levels	GO:0031667	5	2.99924e-06	1.20979	468	2308	6.75433e-05
Biological process	positive regulation of endocytosis	GO:0045807	8	3.01491e-06	1.38544	173	745	6.7787e-05
Biological process	regulation of cellular extravasation	GO:0002691	8	3.09229e-06	1.95971	45	137	6.94151e-05
Biological process	cellular response to molecule of bacterial origin	GO:0071219	6	3.15066e-06	1.40228	161	685	7.06121e-05
Biological process	nonribosomal peptide biosynthetic process	GO:0019184	8	3.20891e-06	2.63891	23	52	7.18026e-05
Biological process	regulation of CD4-positive, alpha-beta T cell activation	GO:2000514	10	3.29965e-06	1.61829	83	306	7.3715e-05
Biological process	activation of membrane attack complex	GO:0001905	9	3.31687e-06	3.97748	12	18	7.39815e-05
Biological process	negative regulation of metaphase/anaphase transition of cell cycle	GO:1902100	10	3.35193e-06	2.21219	33	89	7.46444e-05
Biological process	protein localization to cell cortex	GO:0072697	7	3.45905e-06	2.1812	34	93	7.69075e-05
Biological process	serine family amino acid metabolic process	GO:0009069	9	3.46338e-06	2.02161	41	121	7.68815e-05
Biological process	negative regulation of interleukin-12 production	GO:0032695	11	3.57502e-06	1.79934	57	189	7.9234e-05
Biological process	regulation of superoxide anion generation	GO:0032928	8	3.59963e-06	2.33811	29	74	7.96532e-05
Biological process	negative regulation of hydrolase activity	GO:0051346	6	3.61075e-06	1.31469	236	1071	7.9773e-05
Biological process	natural killer cell mediated immunity	GO:0002228	8	3.62808e-06	1.69083	70	247	8.00294e-05
Biological process	activation of Janus kinase activity	GO:0042976	13	3.66751e-06	2.46225	26	63	8.07719e-05
Biological process	leukotriene catabolic process	GO:0036100	9	3.7065e-06	5.96622	7	7	8.15023e-05
Biological process	chlorinated hydrocarbon metabolic process	GO:0042196	6	3.7065e-06	5.96622	7	7	8.15023e-05
Biological process	disruption of cell in another organism	GO:0141061	4	3.727e-06	1.54166	100	387	8.1696e-05
Biological process	killing of cells of another organism	GO:0031640	5	3.727e-06	1.54166	100	387	8.1696e-05
Biological process	regulation of production of molecular mediator of immune response	GO:0002700	9	3.81714e-06	1.41962	148	622	8.34106e-05
Biological process	disruption of anatomical structure in another organism	GO:0141060	3	3.8296e-06	1.53722	101	392	8.35522e-05
Biological process	response to metal ion	GO:0010038	5	3.83394e-06	1.26301	315	1488	8.35166e-05
Biological process	positive regulation of T cell differentiation	GO:0045582	11	3.84702e-06	1.52024	106	416	8.36712e-05
Biological process	spindle midzone assembly	GO:0051255	6	3.86185e-06	2.67871	22	49	8.38632e-05
Biological process	hematopoietic stem cell migration	GO:0035701	5	3.89695e-06	2.55695	24	56	8.44942e-05
Biological process	regulation of response to stress	GO:0080134	5	3.97204e-06	1.13257	967	5094	8.59891e-05
Biological process	ammonium transmembrane transport	GO:0072488	8	3.99298e-06	1.78372	58	194	8.63088e-05
Biological process	negative regulation of DNA-binding transcription factor activity	GO:0043433	11	4.01035e-06	1.38769	167	718	8.65506e-05
Biological process	obsolete positive regulation of cytosolic calcium ion concentration involved in phospholipase C-activating G protein-coupled signaling pathway	GO:0051482	0	4.07611e-06	1.84669	52	168	8.78342e-05
Biological process	L-alanine metabolic process	GO:0042851	11	4.12471e-06	4.88145	9	11	8.87447e-05
Biological process	L-alanine catabolic process	GO:0042853	12	4.12471e-06	4.88145	9	11	8.87447e-05
Biological process	mucociliary clearance	GO:0120197	7	4.12471e-06	4.88145	9	11	8.87447e-05
Biological process	positive regulation of angiogenesis	GO:0045766	8	4.12858e-06	1.43271	140	583	8.84199e-05
Biological process	cellular response to biotic stimulus	GO:0071216	4	4.20012e-06	1.37682	174	754	8.98146e-05
Biological process	regulation of interleukin-12 production	GO:0032655	10	4.22131e-06	1.64071	77	280	9.01298e-05
Biological process	regulation of secretion by cell	GO:1903530	7	4.26517e-06	1.18718	548	2754	9.09274e-05
Biological process	triglyceride-rich lipoprotein particle clearance	GO:0071830	4	4.3215e-06	3.69338	13	21	9.1988e-05
Biological process	tryptophan catabolic process	GO:0006569	10	4.3215e-06	3.69338	13	21	9.1988e-05
Biological process	negative regulation of coagulation	GO:0050819	6	4.3215e-06	1.85535	51	164	9.17089e-05
Biological process	regulation of nitric oxide biosynthetic process	GO:0045428	7	4.34377e-06	1.65117	75	271	9.20418e-05
Biological process	negative regulation of NLRP3 inflammasome complex assembly	GO:1900226	8	4.35443e-06	1.8202	54	177	9.21281e-05
Biological process	killing by host of symbiont cells	GO:0051873	7	4.56592e-06	2.48593	25	60	9.64568e-05
Biological process	natural killer cell mediated cytotoxicity	GO:0042267	9	4.5992e-06	1.68717	69	244	9.70133e-05
Biological process	cellular response to bile acid	GO:1903413	7	4.75488e-06	5.30331	8	9	0.000100146
Biological process	eggshell chorion gene amplification	GO:0007307	10	4.77126e-06	2.58911	23	53	0.00010034
Biological process	polyol transmembrane transport	GO:0015791	7	4.83029e-06	3.07351	17	33	0.000101429
Biological process	erythrose 4-phosphate/phosphoenolpyruvate family amino acid catabolic process	GO:1902222	10	4.93695e-06	3.4803	14	24	0.000103513
Biological process	positive regulation of hypersensitivity	GO:0002885	11	4.93695e-06	3.4803	14	24	0.000103513
Biological process	mesenchymal stem cell maintenance involved in nephron morphogenesis	GO:0072038	6	4.93695e-06	3.4803	14	24	0.000103513
Biological process	L-phenylalanine catabolic process	GO:0006559	11	4.93695e-06	3.4803	14	24	0.000103513
Biological process	inner dynein arm assembly	GO:0036159	8	5.10928e-06	3.18198	16	30	0.000106488
Biological process	positive regulation of spindle assembly	GO:1905832	11	5.10928e-06	3.18198	16	30	0.000106488
Biological process	lipoprotein localization	GO:0044872	6	5.19471e-06	2.42378	26	64	0.000107947
Biological process	polyol biosynthetic process	GO:0046173	7	5.24397e-06	1.8441	51	165	0.000108808
Biological process	response to vitamin	GO:0033273	7	5.24854e-06	1.44942	129	531	0.000108742
Biological process	sperm flagellum assembly	GO:0120316	10	5.24965e-06	2.26565	30	79	0.000108604
Biological process	establishment of chromosome localization	GO:0051303	5	5.31431e-06	1.63694	76	277	0.000109779
Biological process	metaphase chromosome alignment	GO:0051310	6	5.44686e-06	1.70839	65	227	0.000112351
Biological process	mesenchymal cell apoptotic process involved in nephron morphogenesis	GO:1901145	8	5.54519e-06	4.10178	11	16	0.000114211
Biological process	negative regulation of somatic stem cell population maintenance	GO:1904673	7	5.54519e-06	4.10178	11	16	0.000114211
Biological process	regulation of mesenchymal cell apoptotic process involved in nephron morphogenesis	GO:0072039	9	5.54519e-06	4.10178	11	16	0.000114211
Biological process	negative regulation of mesenchymal cell apoptotic process involved in nephron morphogenesis	GO:0072040	10	5.54519e-06	4.10178	11	16	0.000114211
Biological process	regulation of platelet activation	GO:0010543	6	5.63245e-06	1.90588	46	144	0.000115329
Biological process	obsolete positive regulation of cellular component movement	GO:0051272	0	5.86776e-06	1.25731	314	1490	0.000119972
Biological process	regulation of transport	GO:0051049	5	5.87003e-06	1.11179	1223	6563	0.000119843
Biological process	response to fatty acid	GO:0070542	6	5.92421e-06	1.59099	84	315	0.000120773
Biological process	DNA replication	GO:0006260	8	5.92872e-06	1.37191	172	748	0.000120689
Biological process	negative regulation of peptide secretion	GO:0002792	8	6.13783e-06	1.45894	123	503	0.000124764
Biological process	carbohydrate metabolic process	GO:0005975	4	6.32786e-06	1.23474	363	1754	0.00012844
Biological process	lymphocyte chemotaxis	GO:0048247	8	6.34646e-06	1.833	51	166	0.000128631
Biological process	cilium assembly	GO:0060271	8	6.38607e-06	1.28511	263	1221	0.000129246
Biological process	carbohydrate transmembrane transport	GO:0034219	7	6.39684e-06	1.49498	109	435	0.000129277
Biological process	inorganic anion transport	GO:0015698	5	6.39753e-06	1.44398	129	533	0.000129105
Biological process	hepatocyte differentiation	GO:0070365	6	6.50843e-06	2.44517	25	61	0.000131153
Biological process	regulation of leukocyte tethering or rolling	GO:1903236	9	6.99561e-06	2.54117	23	54	0.000140768
Biological process	female pregnancy	GO:0007565	4	7.10641e-06	1.39423	154	659	0.000142792
Biological process	leukocyte homeostasis	GO:0001776	5	7.17591e-06	1.50988	103	407	0.000143982
Biological process	integrin-mediated signaling pathway	GO:0007229	7	7.21929e-06	1.5266	98	383	0.000144644
Biological process	positive regulation of hydrolase activity	GO:0051345	6	7.24192e-06	1.19521	487	2431	0.00014489
Biological process	organic hydroxy compound catabolic process	GO:1901616	5	7.26935e-06	1.90411	45	141	0.000145231
Biological process	negative regulation of nitric oxide metabolic process	GO:1904406	7	7.31627e-06	2.00588	39	116	0.00014596
Biological process	negative regulation of nitric oxide biosynthetic process	GO:0045019	8	7.31627e-06	2.00588	39	116	0.00014596
Biological process	regulation of sterol biosynthetic process	GO:0106118	9	7.48153e-06	2.02425	38	112	0.000148832
Biological process	regulation of cholesterol biosynthetic process	GO:0045540	10	7.48153e-06	2.02425	38	112	0.000148832
Biological process	antibiotic metabolic process	GO:0016999	3	7.52945e-06	1.64585	72	261	0.000149361
Biological process	response to genistein	GO:0033595	8	7.62151e-06	3.76814	12	19	0.000150973
Biological process	chylomicron remnant clearance	GO:0034382	5	7.62151e-06	3.76814	12	19	0.000150973
Biological process	pre-replicative complex assembly involved in cell cycle DNA replication	GO:1902299	9	7.62151e-06	3.76814	12	19	0.000150973
Biological process	pre-replicative complex assembly	GO:0036388	8	7.62151e-06	3.76814	12	19	0.000150973
Biological process	pre-replicative complex assembly involved in nuclear cell cycle DNA replication	GO:0006267	10	7.62151e-06	3.76814	12	19	0.000150973
Biological process	amyloid-beta clearance	GO:0097242	3	7.67246e-06	2.14006	33	92	0.000150913
Biological process	intracellular calcium ion homeostasis	GO:0006874	7	7.80422e-06	1.25311	314	1495	0.000153289
Biological process	regulation of vasculature development	GO:1901342	6	7.82767e-06	1.29268	247	1140	0.000153534
Biological process	positive regulation of CD4-positive, alpha-beta T cell differentiation	GO:0043372	13	8.08966e-06	1.72934	60	207	0.000158451
Biological process	deoxyribonucleoside monophosphate metabolic process	GO:0009162	9	8.13033e-06	2.46878	24	58	0.000159025
Biological process	negative regulation of T cell receptor signaling pathway	GO:0050860	9	8.13033e-06	2.46878	24	58	0.000159025
Biological process	negative regulation of inflammasome-mediated signaling pathway	GO:0141086	11	8.38017e-06	1.77374	55	185	0.000163454
Biological process	lipid storage	GO:0019915	4	8.40895e-06	1.44531	125	516	0.000163787
Biological process	mitotic nuclear division	GO:0140014	8	8.46322e-06	1.30838	225	1026	0.000164615
Biological process	negative regulation of mitotic nuclear division	GO:0045839	9	8.47344e-06	1.87977	46	146	0.000164585
Biological process	gamma-delta T cell activation	GO:0046629	7	8.47344e-06	1.87977	46	146	0.000164585
Biological process	cellular response to lipopolysaccharide	GO:0071222	7	8.4888e-06	1.39151	153	656	0.000164426
Biological process	mitotic sister chromatid separation	GO:0051306	5	8.63073e-06	1.80374	52	172	0.000166944
Biological process	calcium ion transmembrane import into cytosol	GO:0097553	10	8.87969e-06	1.37814	161	697	0.000171523
Biological process	response to phenylpropanoid	GO:0080184	6	8.91333e-06	3.07934	16	31	0.000171935
Biological process	leucine transport	GO:0015820	10	8.91333e-06	3.07934	16	31	0.000171935
Biological process	anterior/posterior pattern specification involved in pronephros development	GO:0034672	7	8.93527e-06	3.52549	13	22	0.000171884
Biological process	larval heart development	GO:0007508	6	8.93527e-06	3.52549	13	22	0.000171884
Biological process	oxalate transport	GO:0019532	9	8.93527e-06	3.52549	13	22	0.000171884
Biological process	negative regulation of nuclear division	GO:0051784	8	8.99873e-06	1.77998	54	181	0.000172393
Biological process	water-soluble vitamin metabolic process	GO:0006767	5	9.22312e-06	1.81117	51	168	0.000176451
Biological process	negative regulation of cytoplasmic pattern recognition receptor signaling pathway	GO:0039532	10	9.47317e-06	1.68955	64	226	0.000180987
Biological process	peptide hormone secretion	GO:0030072	9	9.762e-06	1.30244	229	1049	0.00018625
Biological process	amino acid metabolic process	GO:0006520	7	9.83776e-06	1.34348	186	826	0.00018744
Biological process	regulation of superoxide metabolic process	GO:0090322	7	9.84361e-06	2.04556	36	105	0.000187296
Biological process	serine family amino acid catabolic process	GO:0009071	10	9.94896e-06	2.76483	19	41	0.000189044
Biological process	arginine metabolic process	GO:0006525	10	1.01061e-05	2.35033	26	66	0.00019177
Biological process	glycosylceramide metabolic process	GO:0006677	9	1.01061e-05	2.35033	26	66	0.00019177
Biological process	sodium ion homeostasis	GO:0055078	6	1.01897e-05	1.74397	57	195	0.000192831
Biological process	fibroblast proliferation	GO:0048144	4	1.03548e-05	1.43279	128	533	0.000195692
Biological process	plasma membrane bounded cell projection assembly	GO:0120031	7	1.04788e-05	1.20945	418	2062	0.000197767
Biological process	glycerolipid metabolic process	GO:0046486	6	1.04832e-05	1.26652	280	1319	0.000197584
Biological process	epithelial cell proliferation	GO:0050673	4	1.05321e-05	1.24265	327	1570	0.000198239
Biological process	cell projection assembly	GO:0030031	6	1.05942e-05	1.20493	433	2144	0.00019914
Biological process	multicellular organismal-level homeostasis	GO:0048871	3	1.06799e-05	1.16145	643	3303	0.00020048
Biological process	regulation of natural killer cell mediated immunity	GO:0002715	8	1.09902e-05	1.74926	56	191	0.00020603
Biological process	positive regulation of natural killer cell mediated immunity	GO:0002717	9	1.15185e-05	1.88859	44	139	0.000215644
Biological process	sphingolipid metabolic process	GO:0006665	7	1.15926e-05	1.46269	114	465	0.000216742
Biological process	cell-cell junction organization	GO:0045216	6	1.17046e-05	1.27883	257	1199	0.000218543
Biological process	vascular process in circulatory system	GO:0003018	5	1.17156e-05	1.32292	202	911	0.000218457
Biological process	alpha-beta T cell activation involved in immune response	GO:0002287	8	1.18349e-05	1.67157	65	232	0.000220388
Biological process	alpha-beta T cell differentiation involved in immune response	GO:0002293	10	1.18349e-05	1.67157	65	232	0.000220388
Biological process	cholesterol efflux	GO:0033344	9	1.19156e-05	1.98874	38	114	0.000221301
Biological process	viral entry into host cell	GO:0046718	7	1.20567e-05	1.51955	95	373	0.000223625
Biological process	CD4-positive, alpha-beta T cell differentiation involved in immune response	GO:0002294	11	1.28769e-05	1.67473	64	228	0.000238521
Biological process	monoatomic anion homeostasis	GO:0055081	5	1.31302e-05	1.7216	58	201	0.000242891
Biological process	type IIa hypersensitivity	GO:0001794	10	1.33165e-05	3.8605	11	17	0.000246012
Biological process	regulation of type IIa hypersensitivity	GO:0001796	12	1.33165e-05	3.8605	11	17	0.000246012
Biological process	positive regulation of type IIa hypersensitivity	GO:0001798	13	1.33165e-05	3.8605	11	17	0.000246012
Biological process	type II hypersensitivity	GO:0002445	9	1.33165e-05	3.8605	11	17	0.000246012
Biological process	regulation of type II hypersensitivity	GO:0002892	11	1.33165e-05	3.8605	11	17	0.000246012
Biological process	positive regulation of type II hypersensitivity	GO:0002894	12	1.33165e-05	3.8605	11	17	0.000246012
Biological process	obsolete indolalkylamine catabolic process	GO:0046218	0	1.33165e-05	3.8605	11	17	0.000246012
Biological process	detoxification	GO:0098754	2	1.36474e-05	1.55014	86	331	0.000249815
Biological process	response to ethanol	GO:0045471	6	1.37615e-05	1.34795	176	779	0.000251575
Biological process	angiogenesis	GO:0001525	4	1.37845e-05	1.20997	405	1997	0.000251667
Biological process	metanephric part of ureteric bud development	GO:0035502	5	1.40217e-05	4.47467	9	12	0.000255663
Biological process	DNA replication, synthesis of RNA primer	GO:0006269	9	1.40217e-05	4.47467	9	12	0.000255663
Biological process	tyrosine catabolic process	GO:0006572	10	1.40217e-05	4.47467	9	12	0.000255663
Biological process	alkaloid metabolic process	GO:0009820	5	1.40217e-05	4.47467	9	12	0.000255663
Biological process	epithelial cell differentiation involved in embryonic placenta development	GO:0060671	6	1.40217e-05	4.47467	9	12	0.000255663
Biological process	epithelial cell morphogenesis involved in placental branching	GO:0060672	6	1.40217e-05	4.47467	9	12	0.000255663
Biological process	regulation of natural killer cell mediated cytotoxicity	GO:0042269	9	1.40366e-05	1.74544	55	188	0.000253948
Biological process	epithelial cell morphogenesis	GO:0003382	5	1.42376e-05	1.64252	68	247	0.000257252
Biological process	regulation of interleukin-4 production	GO:0032673	10	1.44209e-05	1.95532	39	119	0.000260228
Biological process	liver morphogenesis	GO:0072576	6	1.49405e-05	1.97145	38	115	0.000269256
Biological process	high-density lipoprotein particle remodeling	GO:0034375	9	1.50503e-05	2.98311	16	32	0.000270887
Biological process	very-low-density lipoprotein particle assembly	GO:0034379	9	1.50503e-05	2.98311	16	32	0.000270887
Biological process	hypersensitivity	GO:0002524	8	1.50503e-05	2.98311	16	32	0.000270887
Biological process	nitrogen cycle metabolic process	GO:0071941	4	1.50503e-05	2.98311	16	32	0.000270887
Biological process	deoxyribonucleoside catabolic process	GO:0046121	9	1.50503e-05	2.98311	16	32	0.000270887
Biological process	urea metabolic process	GO:0019627	5	1.50503e-05	2.98311	16	32	0.000270887
Biological process	indolalkylamine metabolic process	GO:0006586	7	1.53162e-05	2.699	19	42	0.000273559
Biological process	urate metabolic process	GO:0046415	6	1.53162e-05	2.699	19	42	0.000273559
Biological process	negative regulation of proteolysis	GO:0045861	8	1.53172e-05	1.32138	198	894	0.000272881
Biological process	neutrophil-mediated killing of symbiont cell	GO:0070943	8	1.54835e-05	2.55695	21	49	0.000275492
Biological process	basic amino acid transport	GO:0015802	9	1.54835e-05	2.55695	21	49	0.000275492
Biological process	regulation of cytokine production involved in immune response	GO:0002718	10	1.55536e-05	1.48435	103	414	0.000276037
Biological process	chromosome localization	GO:0050000	4	1.59484e-05	1.59099	76	285	0.000282686
Biological process	interleukin-18 production	GO:0032621	8	1.61964e-05	2.02736	35	103	0.000286716
Biological process	dendritic cell migration	GO:0036336	7	1.6418e-05	1.91106	41	128	0.000290273
Biological process	sulfur amino acid transport	GO:0000101	9	1.64742e-05	3.08598	15	29	0.000290899
Biological process	transport across blood-brain barrier	GO:0150104	7	1.71856e-05	1.92459	40	124	0.000303077
Biological process	entry into host	GO:0044409	6	1.73159e-05	1.48077	103	415	0.000304991
Biological process	lymphoid lineage cell migration into thymus	GO:0097535	6	1.73705e-05	3.21258	14	26	0.000305568
Biological process	response to hydroxyisoflavone	GO:0033594	7	1.73867e-05	3.37221	13	23	0.000305468
Biological process	indole-containing compound catabolic process	GO:0042436	6	1.73867e-05	3.37221	13	23	0.000305468
Biological process	multi-multicellular organism process	GO:0044706	3	1.76466e-05	1.33649	181	808	0.000309258
Biological process	regulation of response to wounding	GO:1903034	6	1.81137e-05	1.33142	185	829	0.000317047
Biological process	tryptophan metabolic process	GO:0006568	9	1.82184e-05	2.75364	18	39	0.00031848
Biological process	gland development	GO:0048732	5	1.88257e-05	1.18772	473	2376	0.000328686
Biological process	regulation of protein localization to cell cortex	GO:1904776	8	1.8994e-05	2.59401	20	46	0.000331211
Biological process	serine family amino acid biosynthetic process	GO:0009070	10	1.8994e-05	2.59401	20	46	0.000331211
Biological process	cell-cell junction assembly	GO:0007043	7	1.90059e-05	1.35191	167	737	0.000330594
Biological process	regulation of granulocyte chemotaxis	GO:0071622	9	1.9584e-05	1.72706	55	190	0.000340227
Biological process	positive regulation of lipid biosynthetic process	GO:0046889	8	1.96727e-05	1.51655	91	358	0.000341343
Biological process	regulation of macrophage derived foam cell differentiation	GO:0010743	6	1.99201e-05	2.23733	27	72	0.000345208
Biological process	positive regulation of ERK1 and ERK2 cascade	GO:0070374	10	1.99283e-05	1.34696	170	753	0.000344922
Biological process	regulation of nitric oxide metabolic process	GO:0080164	6	1.993e-05	1.58676	75	282	0.000344525
Biological process	tight junction assembly	GO:0120192	8	2.00074e-05	1.49156	98	392	0.000345437
Biological process	retinal cone cell fate specification	GO:0042672	7	2.02435e-05	4.77298	8	10	0.000349082
Biological process	regulation of retinal cone cell fate specification	GO:0042673	7	2.02435e-05	4.77298	8	10	0.000349082
Biological process	regulation of serine-type endopeptidase activity	GO:1900003	10	2.02435e-05	4.77298	8	10	0.000349082
Biological process	positive regulation of cytokine production involved in immune response	GO:0002720	11	2.0379e-05	1.54749	83	320	0.000350123
Biological process	positive regulation of vasculature development	GO:1904018	7	2.05403e-05	1.37899	147	636	0.000352461
Biological process	positive regulation of interleukin-1 production	GO:0032732	11	2.07258e-05	1.57991	76	287	0.000355209
Biological process	myeloid dendritic cell differentiation	GO:0043011	8	2.12145e-05	1.90919	40	125	0.00036314
Biological process	regulation of interleukin-18 production	GO:0032661	10	2.13134e-05	2.05089	33	96	0.000364386
Biological process	outer dynein arm assembly	GO:0036158	8	2.13815e-05	2.81738	17	36	0.000365104
Biological process	response to fructose	GO:0009750	8	2.13815e-05	2.81738	17	36	0.000365104
Biological process	mitotic spindle midzone assembly	GO:0051256	7	2.13815e-05	2.81738	17	36	0.000365104
Biological process	immune system development	GO:0002520	5	2.16427e-05	1.19378	442	2209	0.000368216
Biological process	response to fenofibrate	GO:1901557	6	2.21304e-05	5.96622	6	6	0.000376056
Biological process	negative regulation of vascular associated smooth muscle cell apoptotic process	GO:1905460	10	2.21304e-05	5.96622	6	6	0.000376056
Biological process	pollen development	GO:0009555	6	2.21304e-05	5.96622	6	6	0.000376056
Biological process	gametophyte development	GO:0048229	5	2.21304e-05	5.96622	6	6	0.000376056
Biological process	trichloroethylene metabolic process	GO:0018979	7	2.21304e-05	5.96622	6	6	0.000376056
Biological process	T cell migration	GO:0072678	8	2.24616e-05	1.66945	61	218	0.000379379
Biological process	innate immune response activating cell surface receptor signaling pathway	GO:0002220	11	2.27132e-05	1.58115	75	283	0.000383166
Biological process	triglyceride homeostasis	GO:0070328	6	2.28824e-05	1.73742	53	182	0.000385555
Biological process	positive regulation of protein activation cascade	GO:2000259	11	2.29513e-05	3.97748	10	15	0.00038625
Biological process	omega-hydroxylase P450 pathway	GO:0097267	11	2.29513e-05	3.97748	10	15	0.00038625
Biological process	organelle fission	GO:0048285	6	2.32176e-05	1.21419	371	1823	0.000389794
Biological process	calcium ion transport	GO:0006816	8	2.3489e-05	1.23426	319	1542	0.000393877
Biological process	cell-matrix adhesion	GO:0007160	5	2.39316e-05	1.32424	186	838	0.000400818
Biological process	cellular response to tumor necrosis factor	GO:0071356	7	2.41923e-05	1.3583	158	694	0.000404699
Biological process	fatty acid transport	GO:0015908	9	2.42806e-05	1.53211	85	331	0.000405692
Biological process	cholesterol catabolic process	GO:0006707	8	2.46692e-05	2.89271	16	33	0.000411693
Biological process	positive regulation of platelet activation	GO:0010572	7	2.46692e-05	2.89271	16	33	0.000411693
Biological process	heme transport	GO:0015886	11	2.46692e-05	2.89271	16	33	0.000411693
Biological process	sterol catabolic process	GO:0016127	7	2.46692e-05	2.89271	16	33	0.000411693
Biological process	cellular extravasation	GO:0045123	6	2.48058e-05	1.688	58	205	0.000412005
Biological process	negative regulation of mitotic sister chromatid segregation	GO:0033048	10	2.50237e-05	1.9705	36	109	0.000415133
Biological process	regulation of B cell differentiation	GO:0045577	10	2.50237e-05	1.9705	36	109	0.000415133
Biological process	intestinal D-glucose absorption	GO:0001951	8	2.53071e-05	5.22044	7	8	0.00041884
Biological process	pentose-phosphate shunt, oxidative branch	GO:0009051	13	2.53071e-05	5.22044	7	8	0.00041884
Biological process	oxalic acid secretion	GO:0046724	10	2.53071e-05	5.22044	7	8	0.00041884
Biological process	meiotic sister chromatid cohesion, centromeric	GO:0051754	9	2.53071e-05	5.22044	7	8	0.00041884
Biological process	positive regulation of secretion	GO:0051047	7	2.54096e-05	1.22715	333	1619	0.000418554
Biological process	negative regulation of steroid biosynthetic process	GO:0010894	9	2.55458e-05	2.24814	26	69	0.000420304
Biological process	regulation of peptide hormone secretion	GO:0090276	9	2.60597e-05	1.30838	200	912	0.000428255
Biological process	regulation of angiogenesis	GO:0045765	7	2.60752e-05	1.28706	225	1043	0.000428007
Biological process	obsolete biological adhesion	GO:0022610	0	2.61795e-05	1.20984	379	1869	0.000429215
Biological process	amino acid transport	GO:0006865	8	2.63412e-05	1.41669	123	518	0.00043136
Biological process	lymphocyte migration	GO:0072676	7	2.6658e-05	1.53261	84	327	0.000436038
Biological process	glycosphingolipid metabolic process	GO:0006687	8	2.69503e-05	1.69191	57	201	0.000440303
Biological process	gamma-delta T cell differentiation	GO:0042492	9	2.74179e-05	1.90723	39	122	0.000447421
Biological process	eosinophil migration	GO:0072677	8	2.75884e-05	2.05289	32	93	0.000449679
Biological process	positive regulation of CD4-positive, alpha-beta T cell activation	GO:2000516	11	2.77511e-05	1.65136	62	224	0.000451803
Biological process	thyroid hormone transport	GO:0070327	6	2.78391e-05	2.98311	15	30	0.000452709
Biological process	lymphoid lineage cell migration	GO:0097534	5	2.78391e-05	2.98311	15	30	0.000452709
Biological process	neutrophil homeostasis	GO:0001780	6	2.78593e-05	2.07812	31	89	0.000451987
Biological process	protein-lipid complex assembly	GO:0065005	7	2.78593e-05	2.07812	31	89	0.000451987
Biological process	chromatin remodeling at centromere	GO:0031055	9	2.78684e-05	2.53882	20	47	0.000451087
Biological process	positive regulation of myeloid leukocyte mediated immunity	GO:0002888	8	2.7925e-05	2.10573	30	85	0.000451482
Biological process	labyrinthine layer morphogenesis	GO:0060713	5	2.7925e-05	2.10573	30	85	0.000451482
Biological process	sodium-independent organic anion transport	GO:0043252	7	2.79427e-05	2.6848	18	40	0.000450725
Biological process	negative regulation of epithelial cell proliferation	GO:0050680	7	2.81629e-05	1.39109	135	579	0.000453753
Biological process	L-arginine import across plasma membrane	GO:0097638	11	2.90301e-05	3.64602	11	18	0.000467188
Biological process	export across plasma membrane	GO:0140115	6	2.93677e-05	1.7137	54	188	0.000472078
Biological process	retinol metabolic process	GO:0042572	10	3.00114e-05	1.93641	37	114	0.000481871
Biological process	T-helper cell differentiation	GO:0042093	12	3.02621e-05	1.65427	61	220	0.00048534
Biological process	tetrapyrrole catabolic process	GO:0033015	6	3.05043e-05	3.0936	14	27	0.000488663
Biological process	erythrose 4-phosphate/phosphoenolpyruvate family amino acid metabolic process	GO:1902221	9	3.05043e-05	3.0936	14	27	0.000488663
Biological process	L-phenylalanine metabolic process	GO:0006558	10	3.05043e-05	3.0936	14	27	0.000488663
Biological process	nuclear division	GO:0000280	7	3.05341e-05	1.22812	324	1574	0.000487465
Biological process	pigment metabolic process	GO:0042440	3	3.13125e-05	1.43189	114	475	0.000499323
Biological process	positive regulation of type II interferon production	GO:0032729	11	3.14756e-05	1.68354	57	202	0.000501352
Biological process	cellular response to type II interferon	GO:0071346	7	3.1604e-05	1.40713	125	530	0.000502823
Biological process	regulation of fibroblast proliferation	GO:0048145	6	3.1662e-05	1.41772	120	505	0.000503174
Biological process	acylglycerol homeostasis	GO:0055090	5	3.18138e-05	1.71853	53	184	0.000505012
Biological process	calcium-dependent cell-matrix adhesion	GO:0016340	6	3.18834e-05	3.40927	12	21	0.000505543
Biological process	obsolete positive regulation of cholesterol esterification	GO:0010873	0	3.20999e-05	3.2317	13	24	0.000508401
Biological process	positive regulation of superoxide anion generation	GO:0032930	9	3.27427e-05	2.25993	25	66	0.000517994
Biological process	regulation of mitotic sister chromatid separation	GO:0010965	9	3.33409e-05	1.76777	48	162	0.000526861
Biological process	dendritic cell chemotaxis	GO:0002407	8	3.41959e-05	2.21603	26	70	0.000539762
Biological process	negative regulation of interleukin-10 production	GO:0032693	11	3.4339e-05	2.57632	19	44	0.000541411
Biological process	regulation of neutrophil chemotaxis	GO:0090022	10	3.46977e-05	1.84251	42	136	0.00054645
Biological process	embryonic placenta morphogenesis	GO:0060669	5	3.51529e-05	2.03105	32	94	0.000552996
Biological process	response to prostaglandin	GO:0034694	6	3.54431e-05	1.90518	38	119	0.000556934
Biological process	T cell mediated immunity	GO:0002456	6	3.56844e-05	1.48756	93	373	0.000560098
Biological process	regulation of systemic arterial blood pressure by renin-angiotensin	GO:0003081	8	3.57219e-05	2.05503	31	90	0.000560057
Biological process	protein maturation	GO:0051604	6	3.5874e-05	1.2228	331	1615	0.000561812
Biological process	negative regulation of interleukin-1 beta production	GO:0032691	12	3.59614e-05	1.66041	59	212	0.00056255
Biological process	epithelial fluid transport	GO:0042045	6	3.60541e-05	2.38649	22	55	0.000563371
Biological process	DNA endoreduplication	GO:0042023	11	3.60542e-05	2.08124	30	86	0.000562744
Biological process	receptor-mediated endocytosis	GO:0006898	7	3.67336e-05	1.28742	216	1001	0.000572708
Biological process	positive regulation of natural killer cell mediated cytotoxicity	GO:0045954	10	3.68445e-05	1.85314	41	132	0.000573798
Biological process	regulation of peptide transport	GO:0090087	6	3.72406e-05	1.18681	443	2227	0.000579322
Biological process	mast cell activation	GO:0045576	6	3.76385e-05	1.61585	65	240	0.000584861
Biological process	regulation of pattern recognition receptor signaling pathway	GO:0062207	8	3.77426e-05	1.3999	126	537	0.000585827
Biological process	leukotriene D4 biosynthetic process	GO:1901750	10	3.87414e-05	4.13046	9	13	0.000600664
Biological process	regulation of serine-type peptidase activity	GO:1902571	9	3.87414e-05	4.13046	9	13	0.000600664
Biological process	lauric acid metabolic process	GO:0048252	10	3.87414e-05	4.13046	9	13	0.000600664
Biological process	negative regulation of wound healing	GO:0061045	8	3.91286e-05	1.62715	63	231	0.000604655
Biological process	negative regulation of cell adhesion	GO:0007162	6	3.91478e-05	1.27767	227	1060	0.000604285
Biological process	antibiotic catabolic process	GO:0017001	4	3.93051e-05	2.32582	23	59	0.000606043
Biological process	regulation of interleukin-2 production	GO:0032663	10	4.05315e-05	1.71405	52	181	0.000624266
Biological process	cellular defense response	GO:0006968	5	4.20007e-05	1.82906	42	137	0.000646182
Biological process	mitotic DNA replication	GO:1902969	12	4.20247e-05	2.61932	18	41	0.000645841
Biological process	response to testosterone	GO:0033574	6	4.26902e-05	1.66703	57	204	0.000655348
Biological process	obsolete water homeostasis	GO:0030104	0	4.26902e-05	1.66703	57	204	0.000655348
Biological process	cell-substrate adhesion	GO:0031589	4	4.3483e-05	1.25402	260	1237	0.000666056
Biological process	negative regulation of lipid biosynthetic process	GO:0051055	8	4.3548e-05	1.74015	49	168	0.000666323
Biological process	negative regulation of leukocyte mediated immunity	GO:0002704	7	4.3912e-05	1.71908	51	177	0.000671158
Biological process	canonical inflammasome complex assembly	GO:0140632	7	4.4036e-05	1.56777	72	274	0.000672318
Biological process	negative regulation of protein secretion	GO:0050709	10	4.51005e-05	1.43508	108	449	0.00068782
Biological process	macrophage derived foam cell differentiation	GO:0010742	6	4.55438e-05	2.03245	31	91	0.000693823
Biological process	regulation of T cell mediated immunity	GO:0002709	8	4.55548e-05	1.56105	73	279	0.000693236
Biological process	regulation of small GTPase mediated signal transduction	GO:0051056	8	4.57928e-05	1.26228	245	1158	0.0006961
Biological process	phospholipid catabolic process	GO:0009395	7	4.74152e-05	1.80667	43	142	0.000719979
Biological process	vascular transport	GO:0010232	6	4.75163e-05	1.84999	40	129	0.000720733
Biological process	response to acid chemical	GO:0001101	4	4.77732e-05	1.25176	261	1244	0.000723844
Biological process	positive regulation of interleukin-1 beta production	GO:0032731	12	4.83001e-05	1.5689	71	270	0.000731036
Biological process	response to inorganic substance	GO:0010035	4	4.88895e-05	1.1755	477	2421	0.000739157
Biological process	integrin activation	GO:0033622	7	5.0027e-05	2.34387	22	56	0.000755537
Biological process	galactosylceramide metabolic process	GO:0006681	10	5.01239e-05	2.51907	19	45	0.000756185
Biological process	galactolipid metabolic process	GO:0019374	8	5.01239e-05	2.51907	19	45	0.000756185
Biological process	positive regulation of apoptotic cell clearance	GO:2000427	10	5.06808e-05	1.81581	42	138	0.000762939
Biological process	negative regulation of type I interferon production	GO:0032480	11	5.12916e-05	1.53645	77	299	0.000771304
Biological process	phospholipid efflux	GO:0033700	8	5.15943e-05	2.98311	14	28	0.000775023
Biological process	positive regulation of acute inflammatory response to antigenic stimulus	GO:0002866	10	5.15943e-05	2.98311	14	28	0.000775023
Biological process	positive regulation of protein transport	GO:0051222	9	5.16339e-05	1.23753	285	1374	0.000773955
Biological process	regulation of activation of membrane attack complex	GO:0001969	8	5.19614e-05	3.72889	10	16	0.000778031
Biological process	inflammatory response to wounding	GO:0090594	6	5.23853e-05	1.9505	34	104	0.000783538
Biological process	positive regulation of T cell apoptotic process	GO:0070234	10	5.36803e-05	2.28705	23	60	0.00080205
Biological process	regulation of NLRP3 inflammasome complex assembly	GO:1900225	7	5.38261e-05	1.62473	61	224	0.000803371
Biological process	hormone secretion	GO:0046879	8	5.43635e-05	1.24072	277	1332	0.000810526
Biological process	phenol-containing compound metabolic process	GO:0018958	5	5.45475e-05	1.39906	121	516	0.000812403
Biological process	regulation of proteolysis	GO:0030162	7	5.48889e-05	1.17744	462	2341	0.000816619
Biological process	anterior/posterior pattern specification involved in kidney development	GO:0072098	6	5.6601e-05	3.10244	13	25	0.000841195
Biological process	regulation of Rho protein signal transduction	GO:0035023	10	5.79331e-05	1.48322	89	358	0.000860079
Biological process	cellular response to lipid	GO:0071396	6	5.81624e-05	1.18597	424	2133	0.000862567
Biological process	chemokine production	GO:0032602	8	5.90342e-05	1.58778	66	248	0.000874569
Biological process	response to glycoside	GO:1903416	5	5.94211e-05	3.2543	12	22	0.00087937
Biological process	heme catabolic process	GO:0042167	8	5.94211e-05	3.2543	12	22	0.00087937
Biological process	mycotoxin metabolic process	GO:0043385	5	5.94211e-05	3.2543	12	22	0.00087937
Biological process	pigment catabolic process	GO:0046149	4	5.94211e-05	3.2543	12	22	0.00087937
Biological process	cytoplasmic pattern recognition receptor signaling pathway	GO:0002753	12	5.95487e-05	1.35259	146	644	0.000877543
Biological process	long-chain fatty-acyl-CoA metabolic process	GO:0035336	13	5.98033e-05	2.15447	26	72	0.000880368
Biological process	prostaglandin transport	GO:0015732	10	5.98033e-05	2.15447	26	72	0.000880368
Biological process	regulation of triglyceride biosynthetic process	GO:0010866	8	5.99495e-05	2.05977	29	84	0.000880665
Biological process	membrane lipid metabolic process	GO:0006643	6	6.0722e-05	1.37131	134	583	0.000891077
Biological process	peptide antigen assembly with MHC protein complex	GO:0002501	7	6.12312e-05	2.72742	16	35	0.000897608
Biological process	pattern specification involved in pronephros development	GO:0039017	5	6.12312e-05	2.72742	16	35	0.000897608
Biological process	sulfate transport	GO:0008272	6	6.12312e-05	2.72742	16	35	0.000897608
Biological process	photoreceptor cell fate specification	GO:0043704	6	6.12312e-05	2.72742	16	35	0.000897608
Biological process	chromosome segregation	GO:0007059	4	6.13806e-05	1.2376	279	1345	0.000896041
Biological process	T cell differentiation involved in immune response	GO:0002292	9	6.14032e-05	1.57999	67	253	0.000895436
Biological process	interferon-beta production	GO:0032608	9	6.19652e-05	1.51523	80	315	0.000902691
Biological process	neutrophil-mediated killing of bacterium	GO:0070944	9	6.20561e-05	2.55695	18	42	0.000903075
Biological process	glycerol metabolic process	GO:0006071	8	6.20561e-05	2.55695	18	42	0.000903075
Biological process	obsolete regulation of transcription involved in G2/M transition of mitotic cell cycle	GO:0000117	0	6.3227e-05	4.33907	8	11	0.000918204
Biological process	MHC class I protein complex assembly	GO:0002397	8	6.3227e-05	4.33907	8	11	0.000918204
Biological process	peptide antigen assembly with MHC class I protein complex	GO:0002502	8	6.3227e-05	4.33907	8	11	0.000918204
Biological process	deoxycytidine metabolic process	GO:0046092	10	6.3227e-05	4.33907	8	11	0.000918204
Biological process	coumarin catabolic process	GO:0046226	7	6.3227e-05	4.33907	8	11	0.000918204
Biological process	phenylpropanoid catabolic process	GO:0046271	6	6.3227e-05	4.33907	8	11	0.000918204
Biological process	regulation of reactive oxygen species biosynthetic process	GO:1903426	7	6.45056e-05	1.47909	89	359	0.000930971
Biological process	regulation of inflammatory response to antigenic stimulus	GO:0002861	8	6.50997e-05	1.93192	34	105	0.000938577
Biological process	regulatory T cell differentiation	GO:0045066	9	6.51943e-05	1.68611	52	184	0.000938972
Biological process	cell surface pattern recognition receptor signaling pathway	GO:0002752	12	6.5217e-05	1.81196	41	135	0.000938333
Biological process	regulation of regulatory T cell differentiation	GO:0045589	11	6.57298e-05	1.70463	50	175	0.00094474
Biological process	inflammasome-mediated signaling pathway	GO:0141084	13	6.60586e-05	1.54445	73	282	0.00094849
Biological process	response to antibiotic	GO:0046677	4	6.65059e-05	1.24414	264	1266	0.000953933
Biological process	meiotic nuclear division	GO:0140013	8	6.81903e-05	1.32858	161	723	0.000977091
Biological process	regulation of activated T cell proliferation	GO:0046006	10	7.04636e-05	1.96824	32	97	0.00100863
Biological process	blood vessel development	GO:0001568	4	7.06338e-05	1.16046	531	2730	0.00101003
Biological process	negative regulation of molecular function	GO:0044092	4	7.29074e-05	1.14213	648	3385	0.00104148
Biological process	monosaccharide metabolic process	GO:0005996	5	7.49474e-05	1.30069	184	844	0.00106953
Biological process	regulation of inflammatory response to wounding	GO:0106014	8	7.63271e-05	2.60066	17	39	0.00108811
Biological process	xenobiotic export from cell	GO:0046618	6	7.63271e-05	2.60066	17	39	0.00108811
Biological process	regulation of humoral immune response mediated by circulating immunoglobulin	GO:0002923	10	7.66732e-05	1.89834	35	110	0.00109082
Biological process	calcium ion transmembrane transport	GO:0070588	9	7.68494e-05	1.25829	236	1119	0.00109221
Biological process	toxin metabolic process	GO:0009404	4	7.72584e-05	2.16167	25	69	0.00109691
Biological process	tight junction organization	GO:0120193	7	7.82596e-05	1.43764	100	415	0.00111
Biological process	cellular response to organic substance	GO:0071310	5	7.87158e-05	1.08709	1407	7722	0.00111534
Biological process	ERK1 and ERK2 cascade	GO:0070371	8	8.29664e-05	1.25745	235	1115	0.00117438
Biological process	cellular response to toxic substance	GO:0097237	5	8.34771e-05	1.36054	135	592	0.00118041
Biological process	regulation of chromosome separation	GO:1905818	8	8.39206e-05	1.63779	56	204	0.00118548
Biological process	cellular response to estrogen stimulus	GO:0071391	7	8.43239e-05	1.93025	33	102	0.00118998
Biological process	sulfate transmembrane transport	GO:1902358	8	8.43731e-05	2.88024	14	29	0.00118947
Biological process	glutathione transport	GO:0034635	7	8.43731e-05	2.88024	14	29	0.00118947
Biological process	meiotic chromosome condensation	GO:0010032	8	8.43731e-05	2.88024	14	29	0.00118947
Biological process	regulation of inflammasome-mediated signaling pathway	GO:0141085	10	8.51257e-05	1.59442	62	232	0.00119647
Biological process	regulation of interferon-beta production	GO:0032648	11	8.55667e-05	1.50585	79	313	0.00120146
Biological process	dicarboxylic acid metabolic process	GO:0043648	7	8.74443e-05	1.5468	70	270	0.00122659
Biological process	positive regulation of intracellular signal transduction	GO:1902533	8	8.81504e-05	1.13501	690	3627	0.00123525
Biological process	positive regulation of interleukin-6 production	GO:0032755	11	8.87022e-05	1.58596	63	237	0.00124174
Biological process	telomere maintenance via semi-conservative replication	GO:0032201	9	9.00776e-05	2.49749	18	43	0.00125974
Biological process	response to type II interferon	GO:0034341	6	9.20106e-05	1.36108	133	583	0.00128548
Biological process	regulation of chemokine production	GO:0032642	10	9.22103e-05	1.57784	64	242	0.00128699
Biological process	metanephric distal convoluted tubule development	GO:0072221	10	9.22512e-05	3.83543	9	14	0.00128627
Biological process	MHC protein complex assembly	GO:0002396	7	9.31109e-05	2.65165	16	36	0.00129697
Biological process	respiratory burst involved in defense response	GO:0002679	4	9.31109e-05	2.65165	16	36	0.00129697
Biological process	positive regulation of response to tumor cell	GO:0002836	7	9.31109e-05	2.65165	16	36	0.00129697
Biological process	positive regulation of immune response to tumor cell	GO:0002839	8	9.31109e-05	2.65165	16	36	0.00129697
Biological process	galactosylceramide biosynthetic process	GO:0006682	11	9.31109e-05	2.65165	16	36	0.00129697
Biological process	positive regulation of macrophage derived foam cell differentiation	GO:0010744	7	9.31109e-05	2.65165	16	36	0.00129697
Biological process	galactolipid biosynthetic process	GO:0019375	9	9.31109e-05	2.65165	16	36	0.00129697
Biological process	regulation of DNA-templated DNA replication initiation	GO:0030174	10	9.31109e-05	2.65165	16	36	0.00129697
Biological process	regulation of catalytic activity	GO:0050790	4	9.3153e-05	1.09619	1186	6455	0.0012873
Biological process	negative regulation of T cell proliferation	GO:0042130	10	9.31661e-05	1.61701	58	214	0.00128621
Biological process	defense response to protozoan	GO:0042832	7	9.31885e-05	2.26305	22	58	0.00128525
Biological process	obsolete nucleoside diphosphate phosphorylation	GO:0006165	0	9.57447e-05	1.82836	38	124	0.0013192
Biological process	isoprenoid transport	GO:0046864	7	9.58314e-05	2.98311	13	26	0.0013191
Biological process	terpenoid transport	GO:0046865	8	9.58314e-05	2.98311	13	26	0.0013191
Biological process	NLRP3 inflammasome complex assembly	GO:0044546	8	9.60175e-05	1.54763	69	266	0.00131906
Biological process	DCT cell differentiation	GO:0072069	6	9.72398e-05	4.64039	7	9	0.00133454
Biological process	metanephric DCT cell differentiation	GO:0072240	7	9.72398e-05	4.64039	7	9	0.00133454
Biological process	regulation of very-low-density lipoprotein particle remodeling	GO:0010901	6	9.72398e-05	4.64039	7	9	0.00133454
Biological process	negative regulation of very-low-density lipoprotein particle remodeling	GO:0010903	7	9.72398e-05	4.64039	7	9	0.00133454
Biological process	regulation of complement activation, alternative pathway	GO:0030451	8	9.72398e-05	4.64039	7	9	0.00133454
Biological process	positive regulation of MAPK cascade	GO:0043410	9	9.9076e-05	1.20008	351	1745	0.0013531
Biological process	T-helper 17 cell differentiation	GO:0072539	13	9.92728e-05	2.03725	28	82	0.00135447
Biological process	interleukin-4 production	GO:0032633	8	0.000100789	1.79435	40	133	0.00137382
Biological process	movement in host	GO:0044000	5	0.000104938	1.40688	108	458	0.00142897
Biological process	lactate transmembrane transport	GO:0035873	10	0.000105277	3.11281	12	23	0.0014322
Biological process	positive regulation of anion transmembrane transport	GO:1903961	9	0.000105277	3.11281	12	23	0.0014322
Biological process	pyrimidine deoxyribonucleoside metabolic process	GO:0046125	9	0.000105277	3.11281	12	23	0.0014322
Biological process	lactate transport	GO:0015727	9	0.000105277	3.11281	12	23	0.0014322
Biological process	icosanoid catabolic process	GO:1901523	7	0.000107169	3.50954	10	17	0.00145228
Biological process	cobalamin transport	GO:0015889	6	0.000107169	3.50954	10	17	0.00145228
Biological process	tyrosine metabolic process	GO:0006570	9	0.000112089	2.53564	17	40	0.00151603
Biological process	glycosylceramide biosynthetic process	GO:0046476	10	0.000112089	2.53564	17	40	0.00151603
Biological process	regulation of neutrophil mediated cytotoxicity	GO:0070948	8	0.000112399	2.71192	15	33	0.00151728
Biological process	spontaneous neurotransmitter secretion	GO:0061669	10	0.000112399	2.71192	15	33	0.00151728
Biological process	foam cell differentiation	GO:0090077	5	0.000114035	1.94687	31	95	0.00153639
Biological process	regulation of gamma-delta T cell differentiation	GO:0045586	11	0.000115016	1.86444	35	112	0.00154812
Biological process	acrosome reaction	GO:0007340	3	0.000115554	1.81373	38	125	0.00155386
Biological process	obsolete negative regulation of phosphatidylinositol 3-kinase signaling	GO:0014067	0	0.000116839	1.59099	60	225	0.00156964
Biological process	intestinal cholesterol absorption	GO:0030299	9	0.000119567	2.27801	21	55	0.00160475
Biological process	cellular response to interleukin-4	GO:0071353	7	0.000121701	1.87825	34	108	0.00163182
Biological process	natural killer cell cytokine production	GO:0002370	9	0.000122558	1.98874	29	87	0.00164174
Biological process	regulation of natural killer cell cytokine production	GO:0002727	11	0.000122558	1.98874	29	87	0.00164174
Biological process	positive regulation of natural killer cell cytokine production	GO:0002729	12	0.000122558	1.98874	29	87	0.00164174
Biological process	positive regulation of leukocyte apoptotic process	GO:2000108	8	0.000123429	1.82438	37	121	0.00164867
Biological process	regulation of T cell mediated cytotoxicity	GO:0001914	9	0.000123429	1.82438	37	121	0.00164867
Biological process	nucleobase metabolic process	GO:0009112	7	0.000123906	1.75232	42	143	0.00165189
Biological process	vasculature development	GO:0001944	5	0.000124732	1.14925	559	2902	0.00166132
Biological process	epithelial cell proliferation involved in liver morphogenesis	GO:0072575	5	0.000126051	2.0127	28	83	0.00167728
Biological process	hepatocyte proliferation	GO:0072574	6	0.000126051	2.0127	28	83	0.00167728
Biological process	negative regulation of secretion	GO:0051048	7	0.000126876	1.28848	184	852	0.00168505
Biological process	CENP-A containing chromatin assembly	GO:0034080	10	0.000128666	2.44073	18	44	0.0017072
Biological process	toll-like receptor 2 signaling pathway	GO:0034134	14	0.000128666	2.44073	18	44	0.0017072
Biological process	response to acidic pH	GO:0010447	5	0.000128826	2.03909	27	79	0.00170609
Biological process	positive regulation of alpha-beta T cell proliferation	GO:0046641	11	0.000131498	2.10078	25	71	0.00173983
Biological process	obsolete negative regulation of transcription involved in G1/S transition of mitotic cell cycle	GO:0071930	0	0.000132118	5.96622	5	5	0.00174637
Biological process	response to lipid hydroperoxide	GO:0006982	6	0.000132118	5.96622	5	5	0.00174637
Biological process	glyoxylate catabolic process	GO:0009436	9	0.000132118	5.96622	5	5	0.00174637
Biological process	urate catabolic process	GO:0019628	7	0.000132118	5.96622	5	5	0.00174637
Biological process	rhombomere 6 morphogenesis	GO:0021667	5	0.000132118	5.96622	5	5	0.00174637
Biological process	terminal web assembly	GO:1902896	9	0.000132674	5.1139	6	7	0.00174548
Biological process	deoxycytidine catabolic process	GO:0006217	11	0.000132674	5.1139	6	7	0.00174548
Biological process	uridine biosynthetic process	GO:0046109	11	0.000132674	5.1139	6	7	0.00174548
Biological process	lipid ubiquitination	GO:0120323	8	0.000132674	5.1139	6	7	0.00174548
Biological process	lipid modification by small protein conjugation	GO:0120322	7	0.000132674	5.1139	6	7	0.00174548
Biological process	intracellular manganese ion homeostasis	GO:0030026	7	0.000132674	5.1139	6	7	0.00174548
Biological process	astral microtubule nucleation	GO:0030954	10	0.000132674	5.1139	6	7	0.00174548
Biological process	regulation of cytoplasmic pattern recognition receptor signaling pathway	GO:0039531	9	0.000133517	1.4508	89	366	0.00174508
Biological process	regulation of non-canonical NF-kappaB signal transduction	GO:1901222	8	0.000133568	1.36034	127	557	0.00174411
Biological process	negative regulation of metanephros development	GO:0072217	7	0.00013384	2.78424	14	30	0.00174604
Biological process	deoxyribonucleoside monophosphate catabolic process	GO:0009159	10	0.00013384	2.78424	14	30	0.00174604
Biological process	tetrapyrrole metabolic process	GO:0033013	5	0.000135408	1.68923	47	166	0.00176321
Biological process	regulation of ERK1 and ERK2 cascade	GO:0070372	9	0.000141258	1.25756	219	1039	0.00183767
Biological process	positive regulation of interleukin-4 production	GO:0032753	11	0.000141631	1.92659	31	96	0.00184081
Biological process	homophilic cell adhesion via plasma membrane adhesion molecules	GO:0007156	6	0.000142891	1.37503	118	512	0.00185546
Biological process	very long-chain fatty acid metabolic process	GO:0000038	9	0.000147907	1.94551	30	92	0.00191881
Biological process	positive regulation of MHC class I biosynthetic process	GO:0045345	9	0.000147907	1.94551	30	92	0.00191881
Biological process	microtubule-based movement	GO:0007018	4	0.000150734	1.24318	239	1147	0.00195186
Biological process	regulation of triglyceride metabolic process	GO:0090207	7	0.00015087	1.64474	51	185	0.00195182
Biological process	regulation of collagen metabolic process	GO:0010712	5	0.0001536	1.61897	54	199	0.00198531
Biological process	locomotion	GO:0040011	2	0.000155476	1.0855	1342	7376	0.0020077
Biological process	positive regulation of wound healing	GO:0090303	8	0.000156313	1.49654	75	299	0.00201664
Biological process	regulation of neutrophil apoptotic process	GO:0033029	8	0.000156492	2.87263	13	27	0.00201709
Biological process	L-alanine transport	GO:0015808	11	0.000156492	2.87263	13	27	0.00201709
Biological process	positive regulation of gamma-delta T cell differentiation	GO:0045588	12	0.000157443	1.8751	33	105	0.00202561
Biological process	cell population proliferation	GO:0008283	3	0.000159786	1.08876	1263	6921	0.00205386
Biological process	cell cycle DNA replication initiation	GO:1902292	9	0.000161638	3.97748	8	12	0.00207576
Biological process	nuclear cell cycle DNA replication initiation	GO:1902315	10	0.000161638	3.97748	8	12	0.00207576
Biological process	mitotic DNA replication initiation	GO:1902975	11	0.000161638	3.97748	8	12	0.00207576
Biological process	response to bile acid	GO:1903412	6	0.000161638	3.97748	8	12	0.00207576
Biological process	blood coagulation, extrinsic pathway	GO:0007598	8	0.000161638	3.97748	8	12	0.00207576
Biological process	detoxification of mercury ion	GO:0050787	4	0.000161638	3.97748	8	12	0.00207576
Biological process	regulation of bile acid secretion	GO:0120188	7	0.000161638	3.97748	8	12	0.00207576
Biological process	regulation of retinal cone cell fate commitment	GO:0060222	6	0.000161638	3.97748	8	12	0.00207576
Biological process	basic amino acid transmembrane transport	GO:1990822	10	0.000161719	2.4738	17	41	0.00206165
Biological process	diol metabolic process	GO:0034311	7	0.000163665	2.0136	27	80	0.00208457
Biological process	alpha-beta T cell proliferation	GO:0046633	8	0.000166616	1.78517	38	127	0.00212023
Biological process	angiogenesis involved in wound healing	GO:0060055	5	0.000167258	2.04108	26	76	0.00212645
Biological process	purine nucleobase metabolic process	GO:0006144	8	0.000169633	2.0716	25	72	0.0021547
Biological process	fluid transport	GO:0042044	5	0.000169828	1.83173	35	114	0.00215521
Biological process	regulation of gamma-delta T cell activation	GO:0046643	9	0.000169828	1.83173	35	114	0.00215521
Biological process	positive regulation of secretion by cell	GO:1903532	8	0.000170023	1.20561	312	1544	0.00215378
Biological process	purine deoxyribonucleoside monophosphate metabolic process	GO:0009170	10	0.000170067	2.63216	15	34	0.00215239
Biological process	lipoxygenase pathway	GO:0019372	9	0.000170067	2.63216	15	34	0.00215239
Biological process	poly-N-acetyllactosamine biosynthetic process	GO:0030311	7	0.000170067	2.63216	15	34	0.00215239
Biological process	positive regulation of lymphocyte migration	GO:2000403	10	0.000173632	1.72815	42	145	0.00219156
Biological process	lymphocyte costimulation	GO:0031294	9	0.000173797	1.70463	44	154	0.00219165
Biological process	sulfur compound metabolic process	GO:0006790	4	0.000174385	1.26886	198	931	0.00219709
Biological process	negative regulation of cell-cell adhesion	GO:0022408	7	0.000175586	1.29667	168	773	0.00221024
Biological process	calcium ion transport into cytosol	GO:0060402	11	0.000177455	1.36052	122	535	0.00223175
Biological process	chylomicron assembly	GO:0034378	9	0.000178454	2.98311	12	24	0.0022423
Biological process	mesonephric duct development	GO:0072177	9	0.000178454	2.98311	12	24	0.0022423
Biological process	porphyrin-containing compound catabolic process	GO:0006787	7	0.000178454	2.98311	12	24	0.0022423
Biological process	cellular ketone body metabolic process	GO:0046950	4	0.000178454	2.98311	12	24	0.0022423
Biological process	positive regulation of lipid localization	GO:1905954	6	0.000180018	1.43901	89	369	0.00225385
Biological process	fatty-acyl-CoA metabolic process	GO:0035337	12	0.000180874	1.8441	34	110	0.00226254
Biological process	cellular response to ethanol	GO:0071361	7	0.00018366	1.92459	30	93	0.00229534
Biological process	serotonin transport	GO:0006837	7	0.000191925	1.94405	29	89	0.00239649
Biological process	positive regulation of exocytosis	GO:0045921	9	0.00019212	1.51949	68	267	0.00239679
Biological process	extracellular matrix organization	GO:0030198	6	0.000192917	1.2236	266	1297	0.00240459
Biological process	positive regulation of receptor signaling pathway via JAK-STAT	GO:0046427	9	0.000194915	1.4866	75	301	0.00242733
Biological process	response to camptothecin	GO:1901563	7	0.000196201	3.57973	9	15	0.00244117
Biological process	thyroid hormone generation	GO:0006590	7	0.000196315	2.31343	19	49	0.00244041
Biological process	alditol metabolic process	GO:0019400	7	0.000196315	2.31343	19	49	0.00244041
Biological process	regulation of chloride transport	GO:2001225	8	0.000196364	3.12516	11	21	0.0024367
Biological process	amine metabolic process	GO:0009308	5	0.000197717	1.43843	88	365	0.00245131
Biological process	endocytosis	GO:0006897	6	0.000198446	1.15177	511	2647	0.00245816
Biological process	monosaccharide transmembrane transport	GO:0015749	8	0.000201048	1.41698	95	400	0.00248819
Biological process	negative regulation of collagen biosynthetic process	GO:0032966	7	0.000202338	2.51209	16	38	0.00250194
Biological process	regulation of leukocyte adhesion to vascular endothelial cell	GO:1904994	8	0.000203739	1.87176	32	102	0.00251704
Biological process	regulation of blood pressure	GO:0008217	4	0.000203925	1.33011	138	619	0.00251712
Biological process	organic heteropentacyclic compound metabolic process	GO:1901376	5	0.000204841	3.31457	10	18	0.0025262
Biological process	peripheral B cell selection	GO:0002343	4	0.000204841	3.31457	10	18	0.0025262
Biological process	B cell affinity maturation	GO:0002344	5	0.000204841	3.31457	10	18	0.0025262
Biological process	glycine biosynthetic process	GO:0006545	11	0.000204841	3.31457	10	18	0.0025262
Biological process	glutathione catabolic process	GO:0006751	5	0.000204841	3.31457	10	18	0.0025262
Biological process	aflatoxin metabolic process	GO:0046222	6	0.000204841	3.31457	10	18	0.0025262
Biological process	camera-type eye photoreceptor cell fate commitment	GO:0060220	8	0.000206523	2.69442	14	31	0.00253354
Biological process	positive regulation of B cell differentiation	GO:0045579	11	0.000207662	2.2514	20	53	0.00254526
Biological process	cellular response to inorganic substance	GO:0071241	5	0.000213961	1.29166	168	776	0.00262018
Biological process	positive regulation of regulated secretory pathway	GO:1903307	10	0.000214302	1.65924	47	169	0.00262206
Biological process	positive regulation of tumor necrosis factor superfamily cytokine production	GO:1903557	11	0.000215799	1.51382	68	268	0.00263806
Biological process	lateral line development	GO:0048882	5	0.000215799	1.51382	68	268	0.00263806
Biological process	L-alpha-amino acid transmembrane transport	GO:1902475	10	0.000220196	1.58345	56	211	0.00268712
Biological process	positive regulation of mononuclear cell migration	GO:0071677	9	0.000220196	1.58345	56	211	0.00268712
Biological process	intestinal lipid absorption	GO:0098856	7	0.00022026	2.07521	24	69	0.00268321
Biological process	regulation of systemic arterial blood pressure by circulatory renin-angiotensin	GO:0001991	9	0.000221212	2.11112	23	65	0.00269247
Biological process	sperm axoneme assembly	GO:0007288	10	0.000221212	2.11112	23	65	0.00269247
Biological process	T cell costimulation	GO:0031295	10	0.000221505	1.69899	43	151	0.00269135
Biological process	natural killer cell activation	GO:0030101	6	0.000221843	1.60513	53	197	0.00269313
Biological process	leukocyte adhesion to vascular endothelial cell	GO:0061756	6	0.000221931	1.72264	41	142	0.00269185
Biological process	MHC class I biosynthetic process	GO:0045341	6	0.000226925	1.90411	30	94	0.00275005
Biological process	regulation of MHC class I biosynthetic process	GO:0045343	8	0.000226925	1.90411	30	94	0.00275005
Biological process	response to purine-containing compound	GO:0014074	6	0.000227849	1.33131	135	605	0.00275645
Biological process	negative regulation of collagen metabolic process	GO:0010713	6	0.000229489	2.4149	17	42	0.0027739
Biological process	regulation of regulated secretory pathway	GO:1903305	9	0.000229702	1.35596	120	528	0.00277408
Biological process	positive regulation of chromosome segregation	GO:0051984	8	0.000230194	1.78987	36	120	0.00277762
Biological process	response to immobilization stress	GO:0035902	4	0.000233676	1.84005	33	107	0.00281721
Biological process	positive regulation of gamma-delta T cell activation	GO:0046645	10	0.000233676	1.84005	33	107	0.00281721
Biological process	positive regulation of monoatomic anion transport	GO:1903793	8	0.000240666	1.70463	42	147	0.00289649
Biological process	negative regulation of non-canonical NF-kappaB signal transduction	GO:1901223	9	0.000244897	1.47218	76	308	0.00294487
Biological process	positive regulation of reactive oxygen species metabolic process	GO:2000379	7	0.000247576	1.46773	77	313	0.00297452
Biological process	positive regulation of T cell receptor signaling pathway	GO:0050862	9	0.000251096	2.33461	18	46	0.00301424
Biological process	positive regulation of catalytic activity	GO:0043085	5	0.000251437	1.11388	800	4285	0.00301573
Biological process	regulation of integrin activation	GO:0033623	7	0.000251694	2.55695	15	35	0.00301623
Biological process	positive regulation of leukocyte tethering or rolling	GO:1903238	10	0.000251694	2.55695	15	35	0.00301623
Biological process	hematopoietic or lymphoid organ development	GO:0048534	5	0.000253714	1.17257	397	2020	0.00303524
Biological process	cell recognition	GO:0008037	3	0.000254442	1.2587	200	948	0.00304134
Biological process	cellular response to metal ion	GO:0071248	6	0.00025486	1.31009	148	674	0.00304374
Biological process	indole-containing compound metabolic process	GO:0042430	5	0.000259356	1.96449	27	82	0.00309478
Biological process	immunoglobulin production involved in immunoglobulin-mediated immune response	GO:0002381	9	0.000260293	1.73644	39	134	0.00310332
Biological process	carbohydrate derivative metabolic process	GO:1901135	4	0.000260858	1.13168	625	3295	0.00310742
Biological process	nucleoside bisphosphate metabolic process	GO:0033865	8	0.000262686	1.48141	73	294	0.00312652
Biological process	ribonucleoside bisphosphate metabolic process	GO:0033875	9	0.000262686	1.48141	73	294	0.00312652
Biological process	purine nucleoside bisphosphate metabolic process	GO:0034032	9	0.000262686	1.48141	73	294	0.00312652
Biological process	regulation of DNA-templated DNA replication	GO:0090329	9	0.000263248	1.63645	48	175	0.00312524
Biological process	negative regulation of immune effector process	GO:0002698	6	0.000265464	1.40911	94	398	0.00314886
Biological process	regulation of response to tumor cell	GO:0002834	6	0.000267225	2.26716	19	50	0.00316707
Biological process	DNA strand elongation involved in DNA replication	GO:0006271	9	0.000267225	2.26716	19	50	0.00316707
Biological process	B cell apoptotic process	GO:0001783	8	0.00027636	2.01562	25	74	0.0032698
Biological process	axonemal central apparatus assembly	GO:1904158	6	0.000276898	4.17635	7	10	0.00327339
Biological process	calcitriol biosynthetic process from calciol	GO:0036378	8	0.000276898	4.17635	7	10	0.00327339
Biological process	negative regulation of bile acid metabolic process	GO:1904252	9	0.000276898	4.17635	7	10	0.00327339
Biological process	negative regulation of bile acid biosynthetic process	GO:0070858	10	0.000276898	4.17635	7	10	0.00327339
Biological process	vitamin E metabolic process	GO:0042360	6	0.000276898	4.17635	7	10	0.00327339
Biological process	obsolete cellular alcohol metabolic process	GO:0044107	0	0.000276898	4.17635	7	10	0.00327339
Biological process	obsolete cellular alcohol biosynthetic process	GO:0044108	0	0.000276898	4.17635	7	10	0.00327339
Biological process	uridine metabolic process	GO:0046108	10	0.000276898	4.17635	7	10	0.00327339
Biological process	xenobiotic transport across blood-brain barrier	GO:1990962	8	0.000276898	4.17635	7	10	0.00327339
Biological process	positive regulation of interleukin-23 production	GO:0032747	11	0.000276898	4.17635	7	10	0.00327339
Biological process	response to interleukin-4	GO:0070670	6	0.000282212	1.69312	42	148	0.00330824
Biological process	regulation of T-helper cell differentiation	GO:0045622	13	0.000282212	1.69312	42	148	0.00330824
Biological process	regulation of heterotypic cell-cell adhesion	GO:0034114	7	0.000282387	2.04556	24	70	0.00330475
Biological process	CD8-positive, alpha-beta T cell activation	GO:0036037	8	0.000282387	2.04556	24	70	0.00330475
Biological process	positive regulation of acrosome reaction	GO:2000344	6	0.000284664	2.16018	21	58	0.00332583
Biological process	meiotic chromosome separation	GO:0051307	5	0.000284664	2.16018	21	58	0.00332583
Biological process	bone resorption	GO:0045453	6	0.00028583	1.54299	60	232	0.00333389
Biological process	thyroid hormone metabolic process	GO:0042403	6	0.000287097	2.11705	22	62	0.00334587
Biological process	negative regulation of mesenchymal cell apoptotic process	GO:2001054	8	0.000289997	2.44768	16	39	0.00337686
Biological process	regulation of activation of Janus kinase activity	GO:0010533	11	0.000289997	2.44768	16	39	0.00337686
Biological process	regulation of lipoprotein lipase activity	GO:0051004	7	0.000289997	2.44768	16	39	0.00337686
Biological process	cerebrospinal fluid circulation	GO:0090660	7	0.000289997	2.44768	16	39	0.00337686
Biological process	regulation of amyloid-beta clearance	GO:1900221	5	0.000289997	2.44768	16	39	0.00337686
Biological process	negative regulation of fibrinolysis	GO:0051918	10	0.000290934	2.86379	12	25	0.00337372
Biological process	xenobiotic detoxification by transmembrane export across the plasma membrane	GO:1990961	7	0.000290934	2.86379	12	25	0.00337372
Biological process	regulation of mitotic sister chromatid segregation	GO:0033047	9	0.000293724	1.53561	61	237	0.00340044
Biological process	regulation of monoatomic anion transport	GO:0044070	7	0.00029602	1.47167	74	300	0.00342418
Biological process	phagocytosis, recognition	GO:0006910	4	0.000296254	1.78477	35	117	0.00342406
Biological process	actomyosin contractile ring organization	GO:0044837	9	0.000307534	1.72358	39	135	0.00355149
Biological process	mature B cell differentiation	GO:0002335	9	0.000309242	1.92016	28	87	0.00356827
Biological process	response to cholesterol	GO:0070723	7	0.000309242	1.92016	28	87	0.00356827
Biological process	epithelial cell differentiation involved in kidney development	GO:0035850	6	0.00031412	1.54389	59	228	0.00361859
Biological process	regulation of microtubule-based movement	GO:0060632	6	0.000314607	1.64339	46	167	0.00362121
Biological process	hyaluronan metabolic process	GO:0030212	8	0.000318213	1.79515	34	113	0.00365971
Biological process	interleukin-2 production	GO:0032623	8	0.000318836	1.59099	52	195	0.00366387
Biological process	positive regulation of inflammatory response to antigenic stimulus	GO:0002863	9	0.000320643	2.35874	17	43	0.0036816
Biological process	glycoside metabolic process	GO:0016137	6	0.000320643	2.35874	17	43	0.0036816
Biological process	phospholipid homeostasis	GO:0055091	5	0.000320643	2.35874	17	43	0.0036816
Biological process	cell differentiation involved in kidney development	GO:0061005	5	0.000321875	1.50897	65	257	0.00368667
Biological process	cytolysis	GO:0019835	3	0.000323627	1.94082	27	83	0.00370371
Biological process	T cell selection	GO:0045058	3	0.000333242	1.73066	38	131	0.00381062
Biological process	arginine catabolic process	GO:0006527	11	0.000333308	2.98311	11	22	0.00380826
Biological process	dAMP metabolic process	GO:0046053	12	0.000333308	2.98311	11	22	0.00380826
Biological process	nuclear chromosome segregation	GO:0098813	5	0.000333346	1.23988	218	1049	0.00380249
Biological process	regulation of DNA-binding transcription factor activity	GO:0051090	10	0.000335221	1.19479	310	1548	0.00382076
Biological process	negative regulation of secretion by cell	GO:1903531	8	0.000341083	1.28067	167	778	0.0038844
Biological process	antigen processing and presentation of peptide antigen	GO:0048002	4	0.000347296	1.43469	82	341	0.00395194
Biological process	non-canonical NF-kappaB signal transduction	GO:0038061	7	0.000347841	1.31722	136	616	0.00395493
Biological process	regulation of epithelial cell proliferation	GO:0050678	6	0.000353503	1.21355	263	1293	0.00401603
Biological process	positive regulation of establishment of protein localization	GO:1904951	8	0.000353979	1.19722	301	1500	0.00401818
Biological process	external encapsulating structure organization	GO:0045229	5	0.000355036	1.1964	303	1511	0.00402691
Biological process	cysteine biosynthetic process	GO:0019344	11	0.000358272	3.67152	8	13	0.00406032
Biological process	mature conventional dendritic cell differentiation	GO:0097029	8	0.000358272	3.67152	8	13	0.00406032
Biological process	positive regulation of neutrophil migration	GO:1902624	9	0.000362289	1.7109	39	136	0.0040992
Biological process	cellular ketone metabolic process	GO:0042180	4	0.000363013	1.31314	138	627	0.00410407
Biological process	cellular oxidant detoxification	GO:0098869	4	0.000364175	1.58288	52	196	0.00411389
Biological process	regulation of bile acid metabolic process	GO:1904251	8	0.000364968	2.48593	15	36	0.00411951
Biological process	regulation of intestinal absorption	GO:1904478	7	0.000364968	2.48593	15	36	0.00411951
Biological process	glyceraldehyde-3-phosphate metabolic process	GO:0019682	6	0.000364968	2.48593	15	36	0.00411951
Biological process	poly-N-acetyllactosamine metabolic process	GO:0030309	6	0.000364968	2.48593	15	36	0.00411951
Biological process	glomerular epithelial cell development	GO:0072310	6	0.000365301	1.81828	32	105	0.00411001
Biological process	immune response to tumor cell	GO:0002418	5	0.000367247	2.04811	23	67	0.00412857
Biological process	cellular modified amino acid catabolic process	GO:0042219	6	0.000367247	2.04811	23	67	0.00412857
Biological process	retinal metabolic process	GO:0042574	10	0.000367247	2.04811	23	67	0.00412857
Biological process	leucine import across plasma membrane	GO:0098713	11	0.00036748	3.14012	10	19	0.00412125
Biological process	L-leucine import across plasma membrane	GO:1903801	12	0.00036748	3.14012	10	19	0.00412125
Biological process	mitotic chromosome movement towards spindle pole	GO:0007079	6	0.00036748	3.14012	10	19	0.00412125
Biological process	leukotriene signaling pathway	GO:0061737	7	0.00036748	3.14012	10	19	0.00412125
Biological process	positive regulation of receptor signaling pathway via STAT	GO:1904894	8	0.000368419	1.45755	75	307	0.00411858
Biological process	glucose 6-phosphate metabolic process	GO:0051156	6	0.000371944	2.08344	22	63	0.00415466
Biological process	lateral line system development	GO:0048925	6	0.000373914	1.44921	77	317	0.00417333
Biological process	antibiotic biosynthetic process	GO:0017000	4	0.000379867	2.67451	13	29	0.00423639
Biological process	negative regulation of adaptive immune response	GO:0002820	7	0.000381277	1.7794	34	114	0.00424873
Biological process	inorganic cation import across plasma membrane	GO:0098659	8	0.00038153	1.43402	81	337	0.00424817
Biological process	inorganic ion import across plasma membrane	GO:0099587	7	0.00038153	1.43402	81	337	0.00424817
Biological process	nephric duct formation	GO:0072179	6	0.000381652	3.356	9	16	0.00424277
Biological process	antigen processing and presentation of peptide antigen via MHC class I	GO:0002474	5	0.000391204	1.69255	40	141	0.00434551
Biological process	positive regulation of regulatory T cell differentiation	GO:0045591	12	0.000391204	1.69255	40	141	0.00434551
Biological process	negative regulation of catalytic activity	GO:0043086	5	0.000393927	1.15867	429	2209	0.00436881
Biological process	regulation of chromosome segregation	GO:0051983	7	0.000401411	1.37577	101	438	0.00444828
Biological process	primary alcohol biosynthetic process	GO:0034309	7	0.000408602	2.38649	16	40	0.00452439
Biological process	regulation of acute inflammatory response to antigenic stimulus	GO:0002864	9	0.000408602	2.38649	16	40	0.00452439
Biological process	actin filament network formation	GO:0051639	7	0.000408602	2.38649	16	40	0.00452439
Biological process	phospholipid transport	GO:0015914	7	0.000410515	1.49156	66	264	0.0045348
Biological process	plasma membrane invagination	GO:0099024	7	0.0004106	1.38451	97	418	0.00453216
Biological process	positive regulation of CD4-positive, CD25-positive, alpha-beta regulatory T cell differentiation	GO:0032831	14	0.000416001	1.84522	30	97	0.00458815
Biological process	meiotic chromosome segregation	GO:0045132	6	0.000422286	1.42298	83	348	0.0046538
Biological process	negative regulation of sister chromatid segregation	GO:0033046	9	0.000426546	1.72461	37	128	0.00469705
Biological process	T cell mediated cytotoxicity	GO:0001913	7	0.000435141	1.64071	44	160	0.00478792
Biological process	eye pigment biosynthetic process	GO:0006726	7	0.000438368	1.96257	25	76	0.00481964
Biological process	cell differentiation involved in embryonic placenta development	GO:0060706	5	0.000438368	1.96257	25	76	0.00481964
Biological process	glycosyl compound catabolic process	GO:1901658	6	0.000440153	1.80112	32	106	0.00483167
Biological process	regulation of CD8-positive, alpha-beta T cell activation	GO:2001185	10	0.000441517	2.30513	17	44	0.00484284
Biological process	neutrophil extravasation	GO:0072672	9	0.000441517	2.30513	17	44	0.00484284
Biological process	eosinophil activation	GO:0043307	7	0.000441517	2.30513	17	44	0.00484284
Biological process	myeloid dendritic cell activation involved in immune response	GO:0002277	7	0.000454774	4.47467	6	8	0.00497654
Biological process	response to thyrotropin-releasing hormone	GO:1905225	8	0.000454774	4.47467	6	8	0.00497654
Biological process	DNA replication preinitiation complex assembly	GO:0071163	8	0.000454774	4.47467	6	8	0.00497654
Biological process	cellular response to external biotic stimulus	GO:0071217	5	0.000454774	4.47467	6	8	0.00497654
Biological process	mesenchymal stem cell maintenance involved in metanephric nephron morphogenesis	GO:0072309	7	0.000454774	4.47467	6	8	0.00497654
Biological process	response to sulfur dioxide	GO:0010477	5	0.000454774	4.47467	6	8	0.00497654
Biological process	eosinophil homeostasis	GO:1990959	6	0.000454774	4.47467	6	8	0.00497654
Biological process	phospholipase D-activating G protein-coupled receptor signaling pathway	GO:0031583	7	0.000454774	4.47467	6	8	0.00497654
Biological process	negative regulation of serine-type endopeptidase activity	GO:1900004	11	0.000454774	4.47467	6	8	0.00497654
Biological process	hemopoiesis	GO:0030097	5	0.000455846	1.11816	691	3687	0.00495339
Biological process	regulation of toll-like receptor 2 signaling pathway	GO:0034135	9	0.000456898	2.53112	14	33	0.00496096
Biological process	neutrophil apoptotic process	GO:0001781	7	0.000456898	2.53112	14	33	0.00496096
Biological process	regulation of eosinophil activation	GO:1902566	7	0.000456898	2.53112	14	33	0.00496096
Biological process	proline transport	GO:0015824	10	0.000458164	2.75364	12	26	0.00496315
Biological process	positive regulation of lipid metabolic process	GO:0045834	7	0.000459702	1.32349	126	568	0.00497596
Biological process	regulation of apoptotic cell clearance	GO:2000425	9	0.000461411	1.59988	48	179	0.00499059
Biological process	regulation of immune response to tumor cell	GO:0002837	7	0.000464363	2.23733	18	48	0.00501864
Biological process	lipid digestion	GO:0044241	4	0.00047792	2.05089	22	64	0.00516117
Biological process	regulation of acrosome reaction	GO:0060046	5	0.00047792	2.05089	22	64	0.00516117
Biological process	inositol trisphosphate metabolic process	GO:0032957	8	0.000478199	2.17997	19	52	0.00515621
Biological process	NADPH regeneration	GO:0006740	12	0.000478199	2.17997	19	52	0.00515621
Biological process	apical junction assembly	GO:0043297	8	0.000481258	1.37362	99	430	0.00518121
Biological process	glycine metabolic process	GO:0006544	10	0.00048425	2.13079	20	56	0.00520941
Biological process	positive regulation of T cell mediated cytotoxicity	GO:0001916	10	0.000490703	1.77374	33	111	0.00527477
Biological process	lipid oxidation	GO:0034440	7	0.000493339	1.45178	73	300	0.00529903
Biological process	negative regulation of response to biotic stimulus	GO:0002832	6	0.000494265	1.32117	126	569	0.00530491
Biological process	obsolete nucleotide phosphorylation	GO:0046939	0	0.000502728	1.71124	37	129	0.00539161
Biological process	glutamate metabolic process	GO:0006536	10	0.000504519	1.82639	30	98	0.00540667
Biological process	estrogen metabolic process	GO:0008210	6	0.000504519	1.82639	30	98	0.00540667
Biological process	calcium-dependent cell-cell adhesion via plasma membrane cell adhesion molecules	GO:0016339	6	0.000506018	1.60236	47	175	0.00541443
Biological process	aromatic amino acid transport	GO:0015801	9	0.000519299	2.41874	15	37	0.00555229
Biological process	regulation of fibrinolysis	GO:0051917	9	0.000519299	2.41874	15	37	0.00555229
Biological process	regulation of protein transport	GO:0051223	8	0.000523984	1.15415	431	2228	0.00559383
Biological process	CD4-positive, CD25-positive, alpha-beta regulatory T cell differentiation	GO:0002361	11	0.00052825	1.78429	32	107	0.00563507
Biological process	ether metabolic process	GO:0018904	4	0.000538407	1.84064	29	94	0.00573904
Biological process	regulation of inorganic anion transmembrane transport	GO:1903795	7	0.000542336	2.85341	11	23	0.00577652
Biological process	positive regulation of mast cell activation	GO:0033005	8	0.000546904	1.93708	25	77	0.00582073
Biological process	fibrinolysis	GO:0042730	10	0.000546904	1.93708	25	77	0.00582073
Biological process	interleukin-13 production	GO:0032616	8	0.000546904	1.93708	25	77	0.00582073
Biological process	regulation of interleukin-13 production	GO:0032656	10	0.000546904	1.93708	25	77	0.00582073
Biological process	sulfur amino acid metabolic process	GO:0000096	7	0.000567785	1.79566	31	103	0.00602464
Biological process	ketone body metabolic process	GO:1902224	6	0.000568004	2.58536	13	30	0.0060224
Biological process	positive regulation of GTPase activity	GO:0043547	7	0.00058215	1.21823	234	1146	0.00616771
Biological process	positive regulation of protein localization	GO:1903829	7	0.000582568	1.16084	394	2025	0.00616746
Biological process	organophosphate biosynthetic process	GO:0090407	6	0.000597209	1.16117	391	2009	0.00631768
Biological process	protein folding in endoplasmic reticulum	GO:0034975	4	0.000599672	2.25391	17	45	0.00633894
Biological process	glucose transmembrane transport	GO:1904659	10	0.000603474	1.39004	89	382	0.00637431
Biological process	ceramide metabolic process	GO:0006672	8	0.00060645	1.43811	74	307	0.00640091
Biological process	regulation of hormone secretion	GO:0046883	8	0.00060875	1.21459	239	1174	0.00642034
Biological process	defense response to fungus	GO:0050832	7	0.000612397	1.42671	77	322	0.00645394
Biological process	liver regeneration	GO:0097421	7	0.000621074	1.65728	40	144	0.00654046
Biological process	retinol transport	GO:0034633	9	0.000624752	2.98311	10	20	0.00657423
Biological process	B cell selection	GO:0002339	3	0.000624752	2.98311	10	20	0.00657423
Biological process	purine deoxyribonucleoside monophosphate catabolic process	GO:0009172	11	0.000624752	2.98311	10	20	0.00657423
Biological process	positive regulation of complement activation	GO:0045917	8	0.000624752	2.98311	10	20	0.00657423
Biological process	positive regulation of tumor necrosis factor production	GO:0032760	12	0.000626459	1.47454	65	263	0.00657242
Biological process	cell-cell adhesion mediated by integrin	GO:0033631	5	0.000629609	2.09341	20	57	0.00660051
Biological process	regulation of antigen processing and presentation	GO:0002577	5	0.000629609	2.09341	20	57	0.00660051
Biological process	positive regulation of interleukin-13 production	GO:0032736	11	0.000629609	2.09341	20	57	0.00660051
Biological process	lymphocyte homeostasis	GO:0002260	6	0.000633548	1.46929	66	268	0.0066269
Biological process	one-carbon metabolic process	GO:0006730	4	0.000643524	1.89173	26	82	0.00672622
Biological process	negative regulation of serine-type peptidase activity	GO:1902572	10	0.000650822	3.79669	7	11	0.00679742
Biological process	response to molecule of fungal origin	GO:0002238	5	0.000650822	3.79669	7	11	0.00679742
Biological process	immune response-inhibiting signal transduction	GO:0002765	7	0.000650822	3.79669	7	11	0.00679742
Biological process	positive regulation of inorganic anion transmembrane transport	GO:1903797	8	0.000650822	3.79669	7	11	0.00679742
Biological process	L-alanine transmembrane transport	GO:1904557	12	0.000650822	3.79669	7	11	0.00679742
Biological process	cysteine catabolic process	GO:0009093	11	0.000650822	3.79669	7	11	0.00679742
Biological process	terpene metabolic process	GO:0042214	7	0.000650822	3.79669	7	11	0.00679742
Biological process	valine transport	GO:0015829	10	0.000650822	3.79669	7	11	0.00679742
Biological process	L-cysteine catabolic process	GO:0019448	12	0.000650822	3.79669	7	11	0.00679742
Biological process	manganese ion homeostasis	GO:0055071	6	0.000650822	3.79669	7	11	0.00679742
Biological process	regulation of nuclear division	GO:0051783	7	0.000651649	1.27554	155	725	0.00675561
Biological process	biological process involved in interaction with host	GO:0051701	4	0.000656337	1.27969	151	704	0.00679917
Biological process	high-density lipoprotein particle assembly	GO:0034380	9	0.00065768	2.45668	14	34	0.00680803
Biological process	oligopeptide transport	GO:0006857	8	0.00065768	2.45668	14	34	0.00680803
Biological process	central nervous system myelin formation	GO:0032289	8	0.00065768	2.45668	14	34	0.00680803
Biological process	tissue remodeling	GO:0048771	3	0.000658811	1.2991	135	620	0.00680463
Biological process	mast cell activation involved in immune response	GO:0002279	7	0.000662742	1.58425	47	177	0.00684019
Biological process	signal release	GO:0023061	7	0.000673433	1.14948	436	2263	0.0069454
Biological process	regulation of insulin secretion	GO:0050796	10	0.000674095	1.26941	160	752	0.0069471
Biological process	response to protozoan	GO:0001562	6	0.000678206	1.91225	25	78	0.00698432
Biological process	positive regulation of lymphocyte apoptotic process	GO:0070230	9	0.000678206	1.91225	25	78	0.00698432
Biological process	obsolete multi-organism process	GO:0051704	0	0.000680091	1.07989	1229	6790	0.00699343
Biological process	cholesterol biosynthetic process via desmosterol	GO:0033489	9	0.000682053	4.97185	5	6	0.00700846
Biological process	cholesterol biosynthetic process via lathosterol	GO:0033490	9	0.000682053	4.97185	5	6	0.00700846
Biological process	response to triglyceride	GO:0034014	6	0.000682053	4.97185	5	6	0.00700846
Biological process	tricellular tight junction assembly	GO:1904274	9	0.000682053	4.97185	5	6	0.00700846
Biological process	mesonephric duct formation	GO:0072181	11	0.000682053	4.97185	5	6	0.00700846
Biological process	fatty acid omega-oxidation	GO:0010430	10	0.000682053	4.97185	5	6	0.00700846
Biological process	heme export	GO:0097037	12	0.000682053	4.97185	5	6	0.00700846
Biological process	sister chromatid segregation	GO:0000819	7	0.000683798	1.26036	169	800	0.00699043
Biological process	cellular response to fatty acid	GO:0071398	7	0.000688316	1.57351	48	182	0.00703148
Biological process	response to 2,3,7,8-tetrachlorodibenzodioxine	GO:1904612	6	0.000690446	3.15859	9	17	0.00704809
Biological process	vitamin A transport	GO:0071938	9	0.000690446	3.15859	9	17	0.00704809
Biological process	response to ozone	GO:0010193	6	0.000690446	3.15859	9	17	0.00704809
Biological process	polysaccharide digestion	GO:0044245	4	0.000690446	3.15859	9	17	0.00704809
Biological process	ammonium homeostasis	GO:0097272	5	0.000690446	3.15859	9	17	0.00704809
Biological process	icosanoid transport	GO:0071715	8	0.000695763	1.62715	42	154	0.00707654
Biological process	cellular detoxification	GO:1990748	3	0.000696994	1.46896	65	264	0.00708391
Biological process	membrane raft polarization	GO:0001766	8	0.000699501	2.65165	12	27	0.00710423
Biological process	membrane fusion involved in viral entry into host cell	GO:0039663	3	0.000699501	2.65165	12	27	0.00710423
Biological process	obsolete regulation of cholesterol esterification	GO:0010872	0	0.000699501	2.65165	12	27	0.00710423
Biological process	fusion of virus membrane with host plasma membrane	GO:0019064	7	0.000699501	2.65165	12	27	0.00710423
Biological process	anaphase-promoting complex-dependent catabolic process	GO:0031145	11	0.000711621	1.93499	24	74	0.00720638
Biological process	toll-like receptor 7 signaling pathway	GO:0034154	14	0.000712966	3.40927	8	14	0.00721478
Biological process	negative regulation of CD8-positive, alpha-beta T cell activation	GO:2001186	11	0.000712966	3.40927	8	14	0.00721478
Biological process	intracellular triglyceride homeostasis	GO:0035356	7	0.000712966	3.40927	8	14	0.00721478
Biological process	formate transport	GO:0015724	9	0.000712966	3.40927	8	14	0.00721478
Biological process	ductus arteriosus closure	GO:0097070	7	0.000712966	3.40927	8	14	0.00721478
Biological process	chromosome movement towards spindle pole	GO:0051305	5	0.000726013	2.35509	15	38	0.00732032
Biological process	medium-chain fatty acid metabolic process	GO:0051791	9	0.000726013	2.35509	15	38	0.00732032
Biological process	meiotic cell cycle process	GO:1903046	4	0.000726692	1.25087	178	849	0.00731662
Biological process	positive regulation of chemokine production	GO:0032722	11	0.000727709	1.58639	46	173	0.00732159
Biological process	regulation of CD4-positive, CD25-positive, alpha-beta regulatory T cell differentiation	GO:0032829	13	0.00073251	1.78987	30	100	0.0073646
Biological process	phagocytosis, engulfment	GO:0006911	8	0.000733851	1.396	84	359	0.00737278
Biological process	sphingolipid biosynthetic process	GO:0030148	8	0.000740346	1.40796	80	339	0.00743269
Biological process	positive regulation of lipid storage	GO:0010884	7	0.000740707	1.66703	38	136	0.00743098
Biological process	regulation of T-helper 17 type immune response	GO:2000316	8	0.00074288	1.85159	27	87	0.00744744
Biological process	negative regulation of multicellular organismal process	GO:0051241	5	0.000751406	1.09549	910	4956	0.00752752
Biological process	regulation of neutrophil activation	GO:1902563	7	0.000774065	2.27285	16	42	0.00774897
Biological process	positive regulation of cell-substrate adhesion	GO:0010811	7	0.000787336	1.35472	99	436	0.00787617
Biological process	pigment metabolic process involved in pigmentation	GO:0043474	4	0.000789442	1.86894	26	83	0.00769899
Biological process	toll-like receptor signaling pathway	GO:0002224	12	0.000795352	1.38674	86	370	0.00775122
Biological process	organophosphate ester transport	GO:0015748	6	0.000795352	1.38674	86	370	0.00775122
Biological process	nucleotide-sugar metabolic process	GO:0009225	7	0.000801853	1.61665	42	155	0.0078037
Biological process	T-helper 1 type immune response	GO:0042088	6	0.000808467	1.67235	37	132	0.00786259
[truncated: 608 more rows]

## Sheet: Table S3
Supplementary Table S3. GO enrichment analysis of genes with significantly higher expression levels in muscle than in liver.
Class	GO Name	GO ID	GO Level	P value	Enrichment Score	Hits Genes Counts In Selected Set	Hits Genes Counts In Background	Corrected P-value (BH method)
Molecular function	oxidoreductase activity, acting on NAD(P)H	GO:0016651	4	0	2.9542	80	221	0
Molecular function	titin binding	GO:0031432	5	0	5.32238	30	46	0
Molecular function	actin binding	GO:0003779	5	0	2.00537	345	1404	0
Molecular function	electron transfer activity	GO:0009055	4	2.22045e-16	2.97456	117	321	1.5693e-13
Molecular function	muscle alpha-actinin binding	GO:0051371	7	2.22045e-16	4.87222	40	67	1.5693e-13
Molecular function	structural molecule activity conferring elasticity	GO:0097493	3	2.22045e-16	4.68253	35	61	1.5693e-13
Molecular function	NAD(P)H dehydrogenase (quinone) activity	GO:0003955	6	2.22045e-16	5.20913	60	94	1.5693e-13
Molecular function	cytoskeletal protein binding	GO:0008092	4	2.22045e-16	1.50723	591	3200	1.5693e-13
Molecular function	extracellular matrix structural constituent	GO:0005201	3	3.33067e-16	2.42116	116	391	1.0462e-13
Molecular function	NADH dehydrogenase activity	GO:0003954	5	3.33067e-16	4.96059	62	102	1.0462e-13
Molecular function	oxidoreductase activity, acting on NAD(P)H, quinone or similar compound as acceptor	GO:0016655	5	4.44089e-16	4.72879	62	107	1.14131e-13
Molecular function	NADH dehydrogenase (quinone) activity	GO:0050136	7	4.44089e-16	5.14496	58	92	1.14131e-13
Molecular function	structural constituent of muscle	GO:0008307	3	5.55112e-16	3.81122	92	197	1.20715e-13
Molecular function	actin filament binding	GO:0051015	6	5.55112e-16	2.0431	179	715	1.20715e-13
Molecular function	primary active transmembrane transporter activity	GO:0015399	5	5.55112e-16	2.18833	133	496	1.20715e-13
Molecular function	NADH dehydrogenase (ubiquinone) activity	GO:0008137	8	5.55112e-16	5.31839	58	89	1.20715e-13
Molecular function	structural molecule activity	GO:0005198	2	6.66134e-16	1.5027	434	2357	1.10774e-13
Molecular function	oxidoreduction-driven active transmembrane transporter activity	GO:0015453	6	8.88178e-16	4.31233	93	176	1.39493e-13
Molecular function	alpha-actinin binding	GO:0051393	6	6.03961e-14	3.15909	48	124	8.98631e-12
Molecular function	platelet-derived growth factor binding	GO:0048407	5	2.11275e-13	5.1543	24	38	2.98638e-11
Molecular function	collagen binding	GO:0005518	4	9.26259e-13	2.34985	74	257	1.24692e-10
Molecular function	actinin binding	GO:0042805	5	2.68485e-12	2.79335	51	149	3.45004e-10
Molecular function	protein serine/threonine phosphatase activity	GO:0004722	8	8.3179e-12	2.16734	81	305	1.02238e-09
Molecular function	troponin T binding	GO:0031014	5	1.04973e-11	5.5378	19	28	1.23649e-09
Molecular function	FATZ binding	GO:0051373	5	1.71732e-11	7.57805	13	14	1.94194e-09
Molecular function	heparin binding	GO:0008201	5	1.93744e-11	1.83022	122	544	2.10659e-09
Molecular function	oxidoreductase activity	GO:0016491	3	8.17273e-11	1.40676	322	1868	8.55715e-09
Molecular function	proton transmembrane transporter activity	GO:0015078	6	1.83693e-10	1.9411	93	391	1.85465e-08
Molecular function	protein binding	GO:0005515	3	5.08379e-10	1.07334	2849	21662	4.95582e-08
Molecular function	glycosaminoglycan binding	GO:0005539	4	5.83607e-10	1.64789	147	728	5.49953e-08
Molecular function	myosin phosphatase activity	GO:0017018	9	1.90531e-09	2.20567	60	222	1.73752e-07
Molecular function	obsolete oxidoreductase activity, acting on diphenols and related substances as donors, cytochrome as acceptor	GO:0016681	0	3.17327e-09	5.71268	14	20	2.80339e-07
Molecular function	inorganic cation transmembrane transporter activity	GO:0022890	5	3.79492e-09	1.37622	300	1779	3.25098e-07
Molecular function	ubiquinol-cytochrome-c reductase activity	GO:0008121	7	3.96545e-09	5.02214	16	26	3.29716e-07
Molecular function	ATPase regulator activity	GO:0060590	3	9.60402e-09	2.44274	44	147	7.7573e-07
Molecular function	growth factor activity	GO:0008083	6	1.24667e-08	1.83464	87	387	9.78979e-07
Molecular function	oxidoreductase activity, acting on diphenols and related substances as donors	GO:0016679	4	1.47813e-08	4.47537	17	31	1.12937e-06
Molecular function	protein-lysine 6-oxidase activity	GO:0004720	6	1.82438e-08	5.58383	13	19	1.35724e-06
Molecular function	proteasome binding	GO:0070628	4	2.38396e-08	3.47597	23	54	1.72806e-06
Molecular function	monoatomic cation channel activity	GO:0005261	7	4.26147e-08	1.47284	183	1014	3.0118e-06
Molecular function	MAP kinase phosphatase activity	GO:0033549	8	4.79726e-08	3.18788	25	64	3.30777e-06
Molecular function	integrin binding	GO:0005178	5	5.05252e-08	1.66242	110	540	3.40083e-06
Molecular function	monoatomic cation transmembrane transporter activity	GO:0008324	5	5.23396e-08	1.33679	305	1862	3.44102e-06
Molecular function	inorganic molecular entity transmembrane transporter activity	GO:0015318	4	1.33233e-07	1.29355	356	2246	8.56023e-06
Molecular function	structural constituent of cytoskeleton	GO:0005200	3	1.79703e-07	1.85121	71	313	1.12894e-05
Molecular function	sulfur compound binding	GO:1901681	3	2.17389e-07	1.47797	161	889	1.336e-05
Molecular function	extracellular matrix binding	GO:0050840	3	2.23134e-07	2.08105	51	200	1.34213e-05
Molecular function	extracellular matrix structural constituent conferring tensile strength	GO:0030020	4	2.4507e-07	3.12837	23	60	1.44336e-05
Molecular function	phosphoprotein phosphatase activity	GO:0004721	7	3.78848e-07	1.60019	110	561	2.18572e-05
Molecular function	active transmembrane transporter activity	GO:0022804	4	4.03321e-07	1.39649	205	1198	2.28038e-05
Molecular function	tropomyosin binding	GO:0005523	5	4.88938e-07	3.02746	23	62	2.71025e-05
Molecular function	transmembrane transporter activity	GO:0022857	3	5.05102e-07	1.23284	468	3098	2.74601e-05
Molecular function	calcium channel inhibitor activity	GO:0019855	7	6.61285e-07	3.26439	20	50	3.52727e-05
Molecular function	proton-transporting ATP synthase activity, rotational mechanism	GO:0046933	9	6.95962e-07	3.37084	19	46	3.64349e-05
Molecular function	transmembrane transporter binding	GO:0044325	4	1.64116e-06	1.59083	100	513	8.43558e-05
Molecular function	protein tyrosine/serine/threonine phosphatase activity	GO:0008138	8	1.99103e-06	2.04024	45	180	0.000100511
Molecular function	malate dehydrogenase activity	GO:0016615	5	2.71088e-06	4.72478	11	19	0.00013445
Molecular function	extracellular matrix constituent conferring elasticity	GO:0030023	4	3.02543e-06	4.08049	13	26	0.000147464
Molecular function	protein-folding chaperone binding	GO:0051087	4	3.13274e-06	1.65674	81	399	0.000150106
Molecular function	unfolded protein binding	GO:0051082	4	3.50138e-06	1.77904	63	289	0.000164973
Molecular function	monoatomic ion transmembrane transporter activity	GO:0015075	4	3.84264e-06	1.24606	364	2384	0.000178085
Molecular function	monoatomic ion-gated channel activity	GO:0022839	8	4.09883e-06	1.46282	133	742	0.000186894
Molecular function	myosin binding	GO:0017022	5	5.4619e-06	1.64469	79	392	0.000245092
Molecular function	troponin C binding	GO:0030172	5	8.58e-06	3.78902	13	28	0.000378995
Molecular function	malic enzyme activity	GO:0004470	6	1.18614e-05	6.34743	7	9	0.000515878
Molecular function	phosphatase activity	GO:0016791	6	1.33286e-05	1.41363	141	814	0.000570909
Molecular function	cytoskeletal anchor activity	GO:0008093	4	1.56566e-05	2.42886	25	84	0.000660616
Molecular function	threonine-type endopeptidase activity	GO:0004298	6	1.57916e-05	3.01601	17	46	0.000656511
Molecular function	ion channel inhibitor activity	GO:0008200	6	2.0348e-05	2.08626	34	133	0.000833679
Molecular function	telethonin binding	GO:0031433	5	2.06291e-05	3.7666	12	26	0.000833123
Molecular function	titin Z domain binding	GO:0070080	5	2.11494e-05	6.99512	6	7	0.000842104
Molecular function	voltage-gated channel activity	GO:0022832	7	2.17079e-05	1.46147	113	631	0.000852338
Molecular function	voltage-gated monoatomic ion channel activity	GO:0005244	8	2.40667e-05	1.46344	111	619	0.000932007
Molecular function	myosin II head/neck binding	GO:0032034	8	2.75728e-05	8.16098	5	5	0.00105336
Molecular function	cytochrome-c oxidase activity	GO:0004129	7	2.98801e-05	2.63257	20	62	0.00112628
Molecular function	monoatomic ion channel activity	GO:0005216	6	3.07047e-05	1.30427	210	1314	0.00114213
Molecular function	ATPase inhibitor activity	GO:0042030	4	3.29897e-05	3.6271	12	27	0.00121119
Molecular function	protein kinase C inhibitor activity	GO:0008426	8	3.6658e-05	5.02214	8	13	0.00132862
Molecular function	heat shock protein binding	GO:0031072	4	4.04728e-05	1.58867	73	375	0.00144831
Molecular function	phosphotransferase activity, nitrogenous group as acceptor	GO:0016775	5	4.96985e-05	3.74045	11	24	0.00175622
Molecular function	transporter activity	GO:0005215	2	5.17349e-05	1.17011	511	3564	0.00180561
Molecular function	ATPase activator activity	GO:0001671	4	5.3452e-05	2.23353	26	95	0.00184279
Molecular function	calcium channel regulator activity	GO:0005246	6	5.97039e-05	1.81355	44	198	0.00203353
Molecular function	vinculin binding	GO:0017166	5	6.50071e-05	3.08794	14	37	0.0021878
Molecular function	identical protein binding	GO:0042802	4	7.82316e-05	1.11876	862	6288	0.00260189
Molecular function	neuropilin binding	GO:0038191	5	7.82881e-05	2.91463	15	42	0.00257349
Molecular function	oxidoreductase activity, acting on a heme group of donors	GO:0016675	4	8.11595e-05	2.47302	20	66	0.00263722
Molecular function	transporter inhibitor activity	GO:0141110	4	9.87529e-05	1.94037	34	143	0.00317244
Molecular function	channel inhibitor activity	GO:0016248	5	9.87529e-05	1.94037	34	143	0.00317244
Molecular function	microfilament motor activity	GO:0000146	3	0.000103691	2.05799	29	115	0.00325706
Molecular function	fibronectin binding	GO:0001968	4	0.000104364	2.11871	27	104	0.00324216
Molecular function	glycogen binding	GO:2001069	5	0.000121671	3.45272	11	26	0.00373874
Molecular function	cullin family protein binding	GO:0097602	4	0.000125348	2.61767	17	53	0.00381031
Molecular function	myosin light chain binding	GO:0032027	6	0.000130108	2.46125	19	63	0.00391293
Molecular function	metalloendopeptidase activity	GO:0004222	6	0.000138026	1.60544	60	305	0.00410736
Molecular function	malate dehydrogenase (decarboxylating) (NAD+) activity	GO:0004471	7	0.00014856	6.80081	5	6	0.00437477
Molecular function	malate dehydrogenase (decarboxylating) (NADP+) activity	GO:0004473	7	0.00014856	6.80081	5	6	0.00437477
Molecular function	stalled ribosome sensor activity	GO:0170011	6	0.00014856	6.80081	5	6	0.00437477
Molecular function	macrolide binding	GO:0005527	4	0.000182639	3.32484	11	27	0.00521537
Molecular function	FK506 binding	GO:0005528	5	0.000182639	3.32484	11	27	0.00521537
Molecular function	Hsp70 protein binding	GO:0030544	5	0.000196257	1.89656	33	142	0.00549326
Molecular function	proton channel activity	GO:0015252	8	0.000205303	2.38552	19	65	0.00569011
Molecular function	metallopeptidase activity	GO:0008237	5	0.000220287	1.45611	86	482	0.00604614
Molecular function	ubiquitin protein ligase binding	GO:0031625	6	0.000237904	1.31114	156	971	0.00628554
Molecular function	protein tyrosine phosphatase activity	GO:0004725	8	0.000245504	1.59307	57	292	0.0064263
Molecular function	ligand-gated channel activity	GO:0022834	7	0.000275918	1.3326	137	839	0.00715615
Molecular function	intramolecular phosphotransferase activity	GO:0016868	5	0.000288552	3.40041	10	24	0.0074158
Molecular function	MAP kinase tyrosine/serine/threonine phosphatase activity	GO:0017017	9	0.000331955	2.96763	12	33	0.0084544
Molecular function	troponin I binding	GO:0031013	5	0.000331955	2.96763	12	33	0.0084544
Molecular function	cell adhesion molecule binding	GO:0050839	4	0.000368376	1.24657	214	1401	0.00921592
Molecular function	channel activity	GO:0015267	5	0.000373484	1.23394	233	1541	0.00926175
Molecular function	active monoatomic ion transmembrane transporter activity	GO:0022853	5	0.000396913	1.36217	113	677	0.00975715
Molecular function	passive transmembrane transporter activity	GO:0022803	4	0.000416997	1.23155	233	1544	0.0101625
Molecular function	myosin II heavy chain binding	GO:0032038	7	0.000428306	3.26439	10	25	0.0103489
Molecular function	FFAT motif binding	GO:0033149	5	0.000467085	5.82927	5	7	0.0111902
Molecular function	pyruvate dehydrogenase activity	GO:0004738	5	0.000467085	5.82927	5	7	0.0111902
Molecular function	myosin head/neck binding	GO:0032028	7	0.000467085	5.82927	5	7	0.0111902
Molecular function	calcium ion transmembrane transporter activity	GO:0015085	7	0.000483933	1.44555	79	446	0.0113064
Molecular function	growth factor binding	GO:0019838	4	0.000597194	1.41568	85	490	0.0138383
Molecular function	dihydropyrimidinase activity	GO:0004157	6	0.000644877	4.08049	7	14	0.0148217
Molecular function	fructose binding	GO:0070061	5	0.000644877	4.08049	7	14	0.0148217
Molecular function	gated channel activity	GO:0022836	6	0.000647632	1.27614	162	1036	0.0146469
Molecular function	oxidoreductase activity, acting on the CH-NH2 group of donors, oxygen as acceptor	GO:0016641	5	0.000673489	2.3741	16	55	0.0151107
Molecular function	creatine kinase activity	GO:0004111	6	0.000684062	3.33858	9	22	0.0152271
Molecular function	phosphofructokinase activity	GO:0008443	7	0.000684062	3.33858	9	22	0.0152271
Molecular function	MAP kinase tyrosine phosphatase activity	GO:0033550	9	0.000684062	3.33858	9	22	0.0152271
Molecular function	porin activity	GO:0015288	7	0.000705651	3.6271	8	18	0.0153452
Molecular function	protein-macromolecule adaptor activity	GO:0030674	3	0.000736625	1.24745	190	1243	0.0158965
Molecular function	ligand-gated monoatomic cation channel activity	GO:0099094	9	0.000764695	1.446	73	412	0.0163772
Molecular function	G protein-coupled glutamate receptor binding	GO:0035256	6	0.000865071	2.40029	15	51	0.0183876
Molecular function	proteoglycan binding	GO:0043394	4	0.000886773	1.72069	35	166	0.0187083
Molecular function	phosphoglucomutase activity	GO:0004614	6	0.000898592	4.45144	6	11	0.0188172
Molecular function	L-cysteine transaminase activity	GO:0047801	6	0.000898592	4.45144	6	11	0.0188172
Molecular function	obsolete oxidoreductase activity, acting on a heme group of donors, oxygen as acceptor	GO:0016676	0	0.00108434	2.6468	12	37	0.0217406
Molecular function	obsolete heme-copper terminal oxidase activity	GO:0015002	0	0.00108434	2.6468	12	37	0.0217406
Molecular function	quinone binding	GO:0048038	3	0.00111426	2.52602	13	42	0.022028
Molecular function	oxaloacetate decarboxylase activity	GO:0008948	6	0.00111932	5.10061	5	8	0.0219744
Molecular function	ankyrin binding	GO:0030506	5	0.00116827	1.88911	25	108	0.0227773
Molecular function	protein-containing complex binding	GO:0044877	3	0.00116927	1.10319	747	5526	0.0226406
Molecular function	peptidyl-proline 4-dioxygenase activity	GO:0031545	7	0.00121585	2.91463	10	28	0.0233823
Molecular function	ubiquitin-like protein ligase binding	GO:0044389	5	0.00128853	1.2611	157	1016	0.0246126
Molecular function	phosphatidylinositol-5-phosphate binding	GO:0010314	7	0.00133739	2.30971	15	53	0.0253745
Molecular function	BMP binding	GO:0036122	5	0.00133739	2.30971	15	53	0.0253745
Molecular function	insulin-like growth factor binding	GO:0005520	5	0.00137384	1.9928	21	86	0.0257209
Molecular function	laminin-1 binding	GO:0043237	5	0.00143054	3.06037	9	24	0.0266062
Molecular function	kinase inhibitor activity	GO:0019210	5	0.00156909	1.47457	58	321	0.0289923
Molecular function	calcium ion binding	GO:0005509	6	0.00158698	1.16743	318	2223	0.0291324
Molecular function	HMG box domain binding	GO:0071837	5	0.0016448	2.26694	15	54	0.029999
Molecular function	collagen V binding	GO:0070052	5	0.0017201	3.57043	7	16	0.0311712
Molecular function	myosin heavy chain binding	GO:0032036	6	0.00172037	2.13441	17	65	0.0309775
Molecular function	oxidoreductase activity, acting on the CH-OH group of donors, NAD or NADP as acceptor	GO:0016616	5	0.00174033	1.47901	56	309	0.0311386
Molecular function	actin monomer binding	GO:0003785	6	0.00209323	1.9665	20	83	0.0360827
Molecular function	collagen fibril binding	GO:0098633	3	0.00226408	4.53388	5	9	0.0387913
Molecular function	L-lactate dehydrogenase activity	GO:0004459	6	0.00226408	4.53388	5	9	0.0387913
Molecular function	angiostatin binding	GO:0043532	4	0.00226408	4.53388	5	9	0.0387913
Molecular function	peptide alpha-N-acetyltransferase activity	GO:0004596	9	0.00233863	3.10894	8	21	0.039353
Molecular function	molecular adaptor activity	GO:0060090	2	0.00251525	1.18796	238	1635	0.0420747
Molecular function	extracellular matrix structural constituent conferring compression resistance	GO:0030021	4	0.00261681	3.3604	7	17	0.043516
Molecular function	phosphorylase kinase activity	GO:0004689	9	0.00268281	3.7666	6	13	0.0443527
Molecular function	L-malate dehydrogenase activity	GO:0030060	6	0.00268281	3.7666	6	13	0.0443527
Molecular function	proteasome-activating activity	GO:0036402	3	0.00268281	3.7666	6	13	0.0443527
Molecular function	6-phosphofructo-2-kinase activity	GO:0003873	8	0.00268281	3.7666	6	13	0.0443527
Molecular function	nuclear glucocorticoid receptor binding	GO:0035259	8	0.00269026	2.10606	16	62	0.0434592
Molecular function	protein tyrosine/threonine phosphatase activity	GO:0008330	8	0.0027219	2.82495	9	26	0.0437205
Molecular function	fibroblast growth factor receptor binding	GO:0005104	6	0.00273237	1.96277	19	79	0.0436408
Molecular function	phosphate ion transmembrane transporter activity	GO:0015114	6	0.00277894	2.30636	13	46	0.0431652
Molecular function	adenylate cyclase binding	GO:0008179	5	0.00277894	2.30636	13	46	0.0431652
Molecular function	threonine-type peptidase activity	GO:0070003	5	0.00289578	2.04024	17	68	0.0444912
Molecular function	voltage-gated monoatomic anion channel activity	GO:0008308	9	0.00289907	2.38858	12	41	0.0443009
Molecular function	syndecan binding	GO:0045545	5	0.00291004	2.63257	10	31	0.0442295
Molecular function	peptidyl-proline dioxygenase activity	GO:0031543	6	0.00295426	2.49363	11	36	0.0446614
Molecular function	oxidoreductase activity, acting on the CH-NH2 group of donors	GO:0016638	4	0.00320282	2.07263	16	63	0.0481616
Cellular component	myosin complex	GO:0016459	3	0	2.96288	77	213	0
Cellular component	myosin II complex	GO:0016460	4	0	4.5193	59	107	0
Cellular component	sarcoplasm	GO:0016528	4	0	3.46965	127	300	0
Cellular component	sarcoplasmic reticulum	GO:0016529	7	0	3.45979	103	244	0
Cellular component	myelin sheath	GO:0043209	3	0	2.04191	144	578	0
Cellular component	myosin filament	GO:0032982	6	0	4.74506	44	76	0
Cellular component	respiratory chain complex I	GO:0045271	6	0	5.38122	65	99	0
Cellular component	NADH dehydrogenase complex	GO:0030964	5	0	5.38122	65	99	0
Cellular component	sarcoplasmic reticulum membrane	GO:0033017	6	0	3.89972	59	124	0
Cellular component	contractile fiber	GO:0043292	6	0	3.29317	446	1110	0
Cellular component	extracellular matrix	GO:0031012	4	0	2.11985	389	1504	0
Cellular component	mitochondrial protein-containing complex	GO:0098798	3	0	2.77048	216	639	0
Cellular component	inner mitochondrial membrane protein complex	GO:0098800	4	0	3.84415	159	339	0
Cellular component	respiratory chain complex	GO:0098803	4	0	4.41942	110	204	0
Cellular component	proteasome complex	GO:0000502	6	0	3.32271	75	185	0
Cellular component	collagen-containing extracellular matrix	GO:0062023	5	0	2.44414	300	1006	0
Cellular component	M band	GO:0031430	3	0	3.60342	102	232	0
Cellular component	supramolecular polymer	GO:0099081	4	0	1.94702	673	2833	0
Cellular component	supramolecular complex	GO:0099080	3	0	1.60943	746	3799	0
Cellular component	respirasome	GO:0070469	3	0	4.27933	118	226	0
Cellular component	A band	GO:0031672	3	0	3.21713	126	321	0
Cellular component	I band	GO:0031674	3	0	3.66488	275	615	0
Cellular component	supramolecular fiber	GO:0099512	5	0	1.93724	663	2805	0
Cellular component	organelle envelope	GO:0031967	4	0	1.42983	575	3296	0
Cellular component	envelope	GO:0031975	3	0	1.42983	575	3296	0
Cellular component	actin cytoskeleton	GO:0015629	7	0	1.82886	351	1573	0
Cellular component	myofibril	GO:0030016	7	0	3.4117	430	1033	0
Cellular component	sarcomere	GO:0030017	3	0	3.40002	397	957	0
Cellular component	Z disc	GO:0030018	3	0	3.63314	254	573	0
Cellular component	obsolete mitochondrial part	GO:0044429	0	0	1.86234	434	1910	0
Cellular component	sarcolemma	GO:0042383	5	0	2.45728	161	537	0
Cellular component	organelle inner membrane	GO:0019866	5	0	1.99919	301	1234	0
Cellular component	obsolete cytoplasmic part	GO:0044444	0	0	1.15536	2695	19118	0
Cellular component	obsolete contractile fiber part	GO:0044449	0	0	3.42365	330	790	0
Cellular component	collagen trimer	GO:0005581	3	0	2.90916	104	293	0
Cellular component	basement membrane	GO:0005604	6	0	2.32153	115	406	0
Cellular component	myofilament	GO:0036379	3	0	4.09801	73	146	0
Cellular component	oxidoreductase complex	GO:1990204	4	0	3.45253	115	273	0
Cellular component	external encapsulating structure	GO:0030312	3	0	2.11142	389	1510	0
Cellular component	cytoplasm	GO:0005737	3	0	1.0916	3803	28554	0
Cellular component	mitochondrion	GO:0005739	6	0	1.44671	729	4130	0
Cellular component	mitochondrial envelope	GO:0005740	5	0	1.76176	414	1926	0
Cellular component	mitochondrial inner membrane	GO:0005743	6	0	2.15604	282	1072	0
Cellular component	mitochondrial respirasome	GO:0005746	4	0	4.37651	110	206	0
Cellular component	mitochondrial respiratory chain complex I	GO:0005747	7	0	5.49217	65	97	0
Cellular component	transporter complex	GO:1990351	3	0	1.73365	268	1267	0
Cellular component	muscle myosin complex	GO:0005859	5	0	4.69905	43	75	0
Cellular component	striated muscle thin filament	GO:0005865	4	0	3.91173	63	132	0
Cellular component	transmembrane transporter complex	GO:1902495	4	0	1.78412	261	1199	0
Cellular component	mitochondrial membrane	GO:0031966	5	1.11022e-16	1.76741	386	1790	3.3773e-15
Cellular component	obsolete mitochondrial membrane part	GO:0044455	0	1.11022e-16	3.23724	173	438	3.3773e-15
Cellular component	mitochondrial matrix	GO:0005759	6	1.33227e-15	1.7396	201	947	3.89688e-14
Cellular component	endopeptidase complex	GO:1905369	5	3.21965e-15	2.52683	78	253	9.23978e-14
Cellular component	costamere	GO:0043034	3	3.33067e-15	3.8981	39	82	9.38138e-14
Cellular component	obsolete extracellular region part	GO:0044421	0	2.26485e-14	1.3719	504	3011	6.26335e-13
Cellular component	proteasome regulatory particle	GO:0005838	3	5.91749e-14	4.57085	29	52	1.60723e-12
Cellular component	T-tubule	GO:0030315	3	6.4504e-14	2.51912	71	231	1.72124e-12
Cellular component	troponin complex	GO:0005861	3	7.29417e-14	4.30638	31	59	1.91283e-12
Cellular component	cytochrome complex	GO:0070069	4	1.36002e-13	3.23527	45	114	3.50609e-12
Cellular component	obsolete cell part	GO:0044464	0	1.79523e-13	1.06141	3785	29227	4.55091e-12
Cellular component	obsolete cell	GO:0005623	0	2.6168e-13	1.06094	3785	29240	6.52483e-12
Cellular component	obsolete extracellular matrix component	GO:0044420	0	9.03499e-13	2.61575	60	188	2.21649e-11
Cellular component	mitochondrial proton-transporting ATP synthase complex	GO:0005753	7	2.35245e-12	4.33907	27	51	5.67949e-11
Cellular component	proteasome accessory complex	GO:0022624	3	2.42129e-12	4.09801	29	58	5.75434e-11
Cellular component	obsolete intracellular part	GO:0044424	0	3.46156e-12	1.06854	3421	26240	8.10006e-11
Cellular component	proton-transporting ATP synthase complex	GO:0045259	6	7.784e-12	4.17533	27	53	1.79386e-10
Cellular component	complex of collagen trimers	GO:0098644	4	1.03041e-11	3.64267	32	72	2.33918e-10
Cellular component	mitochondrial respiratory chain complex III	GO:0005750	6	2.50018e-11	5.3698	19	29	5.59231e-10
Cellular component	respiratory chain complex III	GO:0045275	5	6.03364e-11	5.19081	19	30	1.33002e-09
Cellular component	intercalated disc	GO:0014704	7	6.66843e-11	2.2963	65	232	1.44896e-09
Cellular component	banded collagen fibril	GO:0098643	6	7.5423e-11	4.38391	23	43	1.61575e-09
Cellular component	fibrillar collagen trimer	GO:0005583	4	7.5423e-11	4.38391	23	43	1.61575e-09
Cellular component	junctional membrane complex	GO:0030314	3	2.47482e-10	5.70157	16	23	5.15643e-09
Cellular component	actin filament bundle	GO:0032432	3	2.79246e-10	2.10592	74	288	5.73963e-09
Cellular component	junctional sarcoplasmic reticulum membrane	GO:0014701	7	3.1543e-10	5.08718	18	29	6.39691e-09
Cellular component	ubiquitin ligase complex	GO:0000151	5	3.41328e-10	1.59785	170	872	6.83105e-09
Cellular component	contractile actin filament bundle	GO:0097517	4	5.94666e-10	2.13406	69	265	1.17466e-08
Cellular component	cell-cell contact zone	GO:0044291	6	6.16437e-10	1.99963	81	332	1.20205e-08
Cellular component	intracellular anatomical structure	GO:0005622	3	7.20342e-10	1.03878	4230	33375	1.38689e-08
Cellular component	intracellular protein-containing complex	GO:0140535	3	9.9293e-10	1.33063	395	2433	1.88781e-08
Cellular component	stress fiber	GO:0001725	5	1.06939e-09	2.14657	66	252	2.00807e-08
Cellular component	peptidase complex	GO:1905368	4	1.13717e-09	2.00404	78	319	2.10932e-08
Cellular component	cell junction	GO:0030054	3	1.87307e-09	1.17711	996	6935	3.43246e-08
Cellular component	actomyosin	GO:0042641	3	2.99321e-09	2.01451	73	297	5.41985e-08
Cellular component	proton-transporting ATP synthase complex, catalytic core F(1)	GO:0045261	5	3.42448e-09	6.55681	12	15	6.12781e-08
Cellular component	mitochondrial proton-transporting ATP synthase complex, catalytic sector F(1)	GO:0000275	6	3.42448e-09	6.55681	12	15	6.12781e-08
Cellular component	respiratory chain complex IV	GO:0045277	5	4.49916e-09	3.11241	30	79	7.86577e-08
Cellular component	calcium channel complex	GO:0034704	7	5.73111e-09	2.23159	55	202	9.9057e-08
Cellular component	endoplasmic reticulum lumen	GO:0005788	6	5.95016e-09	1.59762	146	749	1.01687e-07
Cellular component	skeletal muscle myofibril	GO:0098723	8	6.16657e-09	5.91934	13	18	1.04215e-07
Cellular component	proteasome regulatory particle, lid subcomplex	GO:0008541	3	8.55094e-09	5.12251	15	24	1.42923e-07
Cellular component	muscle tendon junction	GO:0005927	6	8.92232e-09	3.03556	30	81	1.47509e-07
Cellular component	cullin-RING ubiquitin ligase complex	GO:0031461	6	9.90084e-09	1.72212	108	514	1.61927e-07
Cellular component	collagen type XI trimer	GO:0005592	5	1.21618e-08	6.14701	12	16	1.96789e-07
Cellular component	mitochondrial respiratory chain complex IV	GO:0005751	6	2.53297e-08	3.11679	27	71	4.05542e-07
Cellular component	Cul5-RING ubiquitin ligase complex	GO:0031466	7	3.52841e-08	4.09801	18	36	5.59033e-07
Cellular component	anchoring junction	GO:0070161	4	8.13734e-08	1.27169	418	2694	1.27597e-06
Cellular component	obsolete cell-substrate adherens junction	GO:0005924	0	1.33676e-07	1.75925	85	396	2.07471e-06
Cellular component	protein-containing complex	GO:0032991	2	1.78567e-07	1.08754	2055	15487	2.74344e-06
Cellular component	mitochondrial intermembrane space	GO:0005758	7	1.80648e-07	2.11237	50	194	2.74765e-06
Cellular component	proteasome regulatory particle, base subcomplex	GO:0008540	3	1.89441e-07	4.58977	14	25	2.85287e-06
Cellular component	organelle envelope lumen	GO:0031970	6	3.42787e-07	1.95625	58	243	5.11156e-06
Cellular component	sarcoplasmic reticulum lumen	GO:0033018	7	4.02133e-07	3.76574	17	37	5.9383e-06
Cellular component	extracellular space	GO:0005615	3	4.45699e-07	1.17352	756	5280	6.51835e-06
Cellular component	striated muscle myosin thick filament	GO:0005863	7	4.54458e-07	5.85429	10	14	6.58314e-06
Cellular component	L-type voltage-gated calcium channel complex	GO:1990454	9	6.44786e-07	3.66664	17	38	9.25207e-06
Cellular component	cardiac myofibril	GO:0097512	8	6.6378e-07	3.51258	18	42	9.4356e-06
Cellular component	membrane protein complex	GO:0098796	3	7.99294e-07	1.2132	524	3540	1.12567e-05
Cellular component	proteasome core complex	GO:0005839	4	1.0098e-06	2.85079	24	69	1.40909e-05
Cellular component	cytosolic proteasome complex	GO:0031597	7	1.62402e-06	4.26193	13	25	2.24558e-05
Cellular component	catalytic complex	GO:1902494	3	1.64536e-06	1.18318	631	4371	2.25459e-05
Cellular component	filamentous actin	GO:0031941	3	1.75632e-06	2.41978	31	105	2.38514e-05
Cellular component	ficolin-1-rich granule lumen	GO:1904813	6	1.87842e-06	1.80256	64	291	2.52838e-05
Cellular component	cell-substrate junction	GO:0030055	5	1.92908e-06	1.45574	146	822	2.5738e-05
Cellular component	cation channel complex	GO:0034703	6	2.03673e-06	1.49018	130	715	2.69379e-05
Cellular component	extracellular region	GO:0005576	3	2.16214e-06	1.12619	1095	7969	2.83501e-05
Cellular component	proton-transporting two-sector ATPase complex	GO:0016469	5	2.96535e-06	2.26556	34	123	3.85496e-05
Cellular component	cytoskeleton	GO:0005856	6	3.09868e-06	1.14766	841	6006	3.99415e-05
Cellular component	mitochondrial proton-transporting ATP synthase complex, coupling factor F(o)	GO:0000276	6	3.64797e-06	3.61589	15	34	4.66265e-05
Cellular component	protein folding chaperone complex	GO:0101031	4	7.60304e-06	2.77607	21	62	9.63685e-05
Cellular component	proton-transporting ATP synthase complex, coupling factor F(o)	GO:0045263	5	8.61304e-06	3.41501	15	36	0.000108268
Cellular component	synapse	GO:0045202	4	9.06816e-06	1.15857	687	4860	0.000113055
Cellular component	muscle thin filament tropomyosin	GO:0005862	3	1.19684e-05	3.93409	12	25	0.000148
Cellular component	Cul3-RING ubiquitin ligase complex	GO:0031463	7	1.22119e-05	1.99903	40	164	0.000149793
Cellular component	FACIT collagen trimer	GO:0005593	4	1.31795e-05	3.67407	13	29	0.000160368
Cellular component	pseudopodium	GO:0031143	5	1.40327e-05	2.61322	22	69	0.000169395
Cellular component	cell-cell junction	GO:0005911	5	1.48672e-05	1.23915	337	2229	0.000178055
Cellular component	terminal cisterna	GO:0014802	5	1.53117e-05	5.46401	8	12	0.000181946
Cellular component	proteasome core complex, alpha-subunit complex	GO:0019773	3	2.06587e-05	3.55161	13	30	0.00024358
Cellular component	Cul2-RING ubiquitin ligase complex	GO:0031462	7	2.07434e-05	2.96452	17	47	0.000242698
Cellular component	dystrophin-associated glycoprotein complex	GO:0016010	5	2.39007e-05	2.83708	18	52	0.000277504
Cellular component	dendritic microtubule	GO:1901588	8	3.43376e-05	5.73721	7	10	0.000395662
Cellular component	COP9 signalosome	GO:0008180	4	3.47404e-05	2.6849	19	58	0.000397294
Cellular component	HULC complex	GO:0033503	6	3.55254e-05	5.0437	8	13	0.00040324
Cellular component	monoatomic ion channel complex	GO:0034702	5	4.57696e-05	1.34672	163	992	0.000515671
Cellular component	sperm fibrous sheath	GO:0035686	3	5.74223e-05	4.33907	9	17	0.000642201
Cellular component	collagen type V trimer	GO:0005588	5	5.74223e-05	4.33907	9	17	0.000642201
Cellular component	main axon	GO:0044304	3	6.24345e-05	1.62886	63	317	0.000688136
Cellular component	collagen beaded filament	GO:0098647	6	7.39084e-05	6.14701	6	8	0.000808738
Cellular component	collagen type VI trimer	GO:0005589	4	7.39084e-05	6.14701	6	8	0.000808738
Cellular component	actin filament	GO:0005884	7	7.8211e-05	1.5581	73	384	0.000843681
Cellular component	protein complex involved in cell-matrix adhesion	GO:0098637	4	8.72283e-05	3.01958	14	38	0.000934326
Cellular component	neuron projection cytoplasm	GO:0120111	6	8.94733e-05	1.66956	55	270	0.000951671
Cellular component	sodium channel complex	GO:0034706	7	0.000121322	2.41059	20	68	0.00128146
Cellular component	collagen type XII trimer	GO:0005595	5	0.000145499	6.83001	5	6	0.00152624
Cellular component	filopodium	GO:0030175	6	0.000153597	1.51189	76	412	0.00160014
Cellular component	glycoprotein complex	GO:0090665	3	0.000156194	2.50048	18	59	0.00161613
Cellular component	focal adhesion	GO:0005925	6	0.000172831	1.37158	123	735	0.00177619
Cellular component	postsynaptic actin cytoskeleton	GO:0098871	8	0.000173456	3.88232	9	19	0.00177064
Cellular component	primary dendrite	GO:0150001	7	0.000181165	4.78101	7	12	0.00183701
Cellular component	postsynaptic cytoskeleton	GO:0099571	7	0.000196204	2.95967	13	36	0.00197633
Cellular component	collagen type I trimer	GO:0005584	5	0.000198674	5.46401	6	9	0.00198805
Cellular component	obsolete intrinsic component of mitochondrial membrane	GO:0098573	0	0.000208669	1.89139	33	143	0.00207442
Cellular component	paranode region of axon	GO:0033270	3	0.000241902	2.35946	19	66	0.00235854
Cellular component	pyruvate dehydrogenase complex	GO:0045254	5	0.000252745	4.09801	8	16	0.00244857
Cellular component	mitochondrial pyruvate dehydrogenase complex	GO:0005967	6	0.000252745	4.09801	8	16	0.00244857
Cellular component	polymeric cytoskeletal fiber	GO:0099513	6	0.000284317	1.22448	261	1747	0.00271979
Cellular component	organellar small ribosomal subunit	GO:0000314	6	0.000311206	2.37949	18	62	0.0029584
Cellular component	mitochondrial small ribosomal subunit	GO:0005763	7	0.000311206	2.37949	18	62	0.0029584
Cellular component	obsolete integral component of mitochondrial membrane	GO:0032592	0	0.000354452	1.86009	32	141	0.00332791
Cellular component	organelle	GO:0043226	3	0.000400961	1.0259	3863	30862	0.00374148
Cellular component	N-terminal protein acetyltransferase complex	GO:0031414	7	0.000426366	3.85695	8	17	0.00395428
Cellular component	nuclear proteasome complex	GO:0031595	7	0.000426366	3.85695	8	17	0.00395428
Cellular component	cardiac Troponin complex	GO:1990584	4	0.000426366	3.85695	8	17	0.00395428
Cellular component	cytosol	GO:0005829	3	0.000435246	1.06476	1716	13209	0.00396413
Cellular component	endoplasmic reticulum	GO:0005783	6	0.000436325	1.118	710	5205	0.0039503
Cellular component	perisynaptic extracellular matrix	GO:0098966	6	0.000438632	2.89271	12	34	0.00394769
Cellular component	dendritic branch	GO:0044307	7	0.000439031	3.51258	9	21	0.00392804
Cellular component	dendritic filopodium	GO:1902737	7	0.000445178	4.91761	6	10	0.00395974
Cellular component	adherens junction	GO:0005912	6	0.000485771	1.27849	168	1077	0.00429568
Cellular component	juxtaparanode region of axon	GO:0044224	3	0.000509887	2.60782	14	44	0.00448288
Cellular component	interstitial matrix	GO:0005614	6	0.000513298	2.42845	16	54	0.00448694
Cellular component	endoplasmic reticulum tubular network membrane	GO:0098826	6	0.00062817	4.09801	7	14	0.00545969
Cellular component	laminin complex	GO:0043256	3	0.000638366	2.6637	13	40	0.00551679
Cellular component	dynactin complex	GO:0005869	4	0.000638366	2.6637	13	40	0.00551679
Cellular component	intracellular organelle	GO:0043229	4	0.000720056	1.02632	3730	29787	0.00615284
Cellular component	neuromuscular junction	GO:0031594	5	0.000755556	1.36375	101	607	0.00642012
Cellular component	Golgi lumen	GO:0005796	6	0.000759109	1.59839	47	241	0.00641447
Cellular component	cation-transporting ATPase complex	GO:0090533	6	0.000827634	2.41059	15	51	0.00695487
Cellular component	growth cone	GO:0030426	4	0.00107225	1.29937	130	820	0.00881566
Cellular component	organellar ribosome	GO:0000313	7	0.00109229	1.74848	32	150	0.00893208
Cellular component	mitochondrial ribosome	GO:0005761	8	0.00109229	1.74848	32	150	0.00893208
Cellular component	ubiquitin conjugating enzyme complex	GO:0031371	5	0.00138754	3.0735	9	24	0.0112258
Cellular component	obsolete organelle part	GO:0044422	0	0.00143744	1.04566	2267	17769	0.011568
Cellular component	lysosomal lumen	GO:0043202	7	0.00148272	1.59367	42	216	0.0118695
Cellular component	anchoring collagen complex	GO:0030934	4	0.00157502	4.09801	6	12	0.0125424
Cellular component	aminoacyl-tRNA synthetase multienzyme complex	GO:0017101	4	0.00160078	2.82621	10	29	0.0126812
Cellular component	synapse-associated extracellular matrix	GO:0099535	6	0.00174685	2.52185	12	39	0.0137666
Cellular component	axon	GO:0030424	6	0.00186904	1.13819	428	3082	0.0145785
Cellular component	obsolete anchored component of plasma membrane	GO:0046658	0	0.00189162	1.82947	25	112	0.0146793
Cellular component	proton-transporting two-sector ATPase complex, proton-transporting domain	GO:0033177	4	0.00196492	2.11109	17	66	0.0151708
Cellular component	proton-transporting two-sector ATPase complex, catalytic domain	GO:0033178	4	0.00205337	2.29488	14	50	0.0157736
Cellular component	voltage-gated sodium channel complex	GO:0001518	8	0.00215729	2.36774	13	45	0.0164886
Cellular component	inward rectifying potassium channel	GO:0008282	8	0.00222059	4.55334	5	9	0.0168876
Cellular component	neurofilament cytoskeleton	GO:0060053	8	0.00222059	4.55334	5	9	0.0168876
Cellular component	Nebenkern	GO:0016006	7	0.00222584	2.57589	11	35	0.0167599
Cellular component	mitochondrial derivative	GO:0016007	6	0.00222584	2.57589	11	35	0.0167599
Cellular component	protein complex involved in cell adhesion	GO:0098636	3	0.00235138	1.73855	28	132	0.0175316
Cellular component	polysome	GO:0005844	4	0.00251424	1.61233	36	183	0.0186544
Cellular component	site of polarized growth	GO:0030427	3	0.00254714	1.26683	132	854	0.0188068
Cellular component	prefoldin complex	GO:0016272	3	0.00255272	3.37483	7	17	0.0187569
Cellular component	phosphorylase kinase complex	GO:0005964	8	0.00262411	3.78278	6	13	0.0191888
Cellular component	synaptic cleft	GO:0043083	4	0.00276929	2.049	17	68	0.0201536
Cellular component	obsolete endoplasmic reticulum part	GO:0044432	0	0.00277145	1.153	332	2360	0.0200732
Cellular component	perineuronal net	GO:0072534	7	0.00281945	2.64388	10	31	0.0203241
Cellular component	glutamatergic synapse	GO:0098978	5	0.00323832	1.20677	192	1304	0.0232334
Cellular component	endoplasmic reticulum tubular network	GO:0071782	5	0.00326413	2.01931	17	69	0.0233087
Cellular component	collagen network	GO:0098645	5	0.00353989	2.732	9	27	0.0251597
Cellular component	axon initial segment	GO:0043194	3	0.0035829	1.88414	20	87	0.0253469
Cellular component	EKC/KEOPS complex	GO:0000408	3	0.00399599	4.09801	5	10	0.0281385
Cellular component	calcium ion-transporting ATPase complex	GO:0090534	7	0.00399599	4.09801	5	10	0.0281385
Cellular component	tenascin complex	GO:0090733	5	0.00399599	4.09801	5	10	0.0281385
Cellular component	tricarboxylic acid cycle enzyme complex	GO:0045239	4	0.00454573	2.37253	11	38	0.031571
Cellular component	intermediate filament	GO:0005882	7	0.00501314	1.48704	43	237	0.0346591
Cellular component	striated muscle dense body	GO:0055120	3	0.00510001	1.72548	24	114	0.0351
Cellular component	lamellipodium membrane	GO:0031258	6	0.00520409	1.93517	17	72	0.0356551
Cellular component	oxoglutarate dehydrogenase complex	GO:0045252	6	0.00530596	3.01958	7	19	0.03619
Cellular component	mitochondrial alpha-ketoglutarate dehydrogenase complex	GO:0005947	6	0.00530596	3.01958	7	19	0.03619
Cellular component	platelet alpha granule	GO:0031091	10	0.00636974	1.49018	40	220	0.0428689
Cellular component	mitochondrial oxoglutarate dehydrogenase complex	GO:0009353	7	0.00659424	3.72546	5	11	0.0441843
Cellular component	dystroglycan complex	GO:0016011	5	0.00659424	3.72546	5	11	0.0441843
Cellular component	intermediate filament cytoskeleton	GO:0045111	7	0.00672323	1.38627	57	337	0.0435151
Cellular component	obsolete membrane part	GO:0044425	0	0.00708946	1.05885	1264	9784	0.045691
Cellular component	axon cytoplasm	GO:1904115	7	0.00717308	1.54553	33	175	0.0460348
Cellular component	VCB complex	GO:0030891	7	0.0073145	2.8686	7	20	0.0467452
Cellular component	zona pellucida receptor complex	GO:0002199	3	0.00773854	2.62272	8	25	0.0492482
Cellular component	network-forming collagen trimer	GO:0098642	4	0.00773854	2.62272	8	25	0.0492482
Cellular component	basement membrane collagen trimer	GO:0098651	4	0.00773854	2.62272	8	25	0.0492482
Cellular component	dendrite cytoplasm	GO:0032839	7	0.00785047	1.76258	20	93	0.0493412
Biological process	mitochondrial respiratory chain complex assembly	GO:0033108	7	0	3.39849	88	211	0
Biological process	nucleoside phosphate metabolic process	GO:0006753	7	0	1.56705	370	1924	0
Biological process	muscle contraction	GO:0006936	5	0	2.15307	339	1283	0
Biological process	nucleoside triphosphate biosynthetic process	GO:0009142	9	0	2.41713	132	445	0
Biological process	animal organ development	GO:0048513	4	0	1.1762	2013	13946	0
Biological process	skeletal system morphogenesis	GO:0048705	5	0	1.7285	245	1155	0
Biological process	cardiac muscle tissue development	GO:0048738	7	0	2.06596	269	1061	0
Biological process	muscle cell development	GO:0055001	5	0	2.68341	409	1242	0
Biological process	cardiac cell development	GO:0055006	5	0	2.58102	140	442	0
Biological process	obsolete oxidation-reduction process	GO:0055114	0	0	1.65533	388	1910	0
Biological process	regulation of muscle system process	GO:0090257	6	0	1.82483	217	969	0
Biological process	actin filament-based process	GO:0030029	3	0	1.53881	633	3352	0
Biological process	actin filament-based movement	GO:0030048	4	0	2.21869	165	606	0
Biological process	developmental process	GO:0032502	2	0	1.111	3109	22803	0
Biological process	heart process	GO:0003015	5	1.11022e-16	1.77764	262	1201	9.38286e-14
Biological process	purine nucleotide metabolic process	GO:0006163	9	1.11022e-16	1.65649	359	1766	9.38286e-14
Biological process	mitochondrion organization	GO:0007005	6	1.11022e-16	1.59036	307	1573	9.38286e-14
Biological process	multicellular organism development	GO:0007275	4	1.11022e-16	1.10936	2710	19906	9.38286e-14
Biological process	purine ribonucleoside triphosphate biosynthetic process	GO:0009206	11	1.11022e-16	2.56043	126	401	9.38286e-14
Biological process	tissue development	GO:0009888	4	1.11022e-16	1.27887	1474	9392	9.38286e-14
Biological process	proton motive force-driven mitochondrial ATP synthesis	GO:0042776	14	1.11022e-16	5.47298	45	67	9.38286e-14
Biological process	skeletal muscle fiber development	GO:0048741	7	1.11022e-16	2.91223	104	291	9.38286e-14
Biological process	neuromuscular process	GO:0050905	5	1.11022e-16	1.95715	159	662	9.38286e-14
Biological process	ribose phosphate metabolic process	GO:0019693	6	1.11022e-16	1.74946	339	1579	9.38286e-14
Biological process	electron transport chain	GO:0022900	5	1.11022e-16	2.89146	154	434	9.38286e-14
Biological process	extracellular matrix organization	GO:0030198	6	1.11022e-16	2.02303	322	1297	9.38286e-14
Biological process	actomyosin structure organization	GO:0031032	8	1.11022e-16	2.17635	301	1127	9.38286e-14
Biological process	supramolecular fiber organization	GO:0097435	5	1.11022e-16	1.63236	622	3105	9.38286e-14
Biological process	actin-mediated cell contraction	GO:0070252	5	2.22045e-16	2.31678	145	510	9.70641e-14
Biological process	ATP biosynthetic process	GO:0006754	12	2.22045e-16	2.74599	123	365	9.70641e-14
Biological process	purine ribonucleotide metabolic process	GO:0009150	10	2.22045e-16	1.81748	333	1493	9.70641e-14
Biological process	ribonucleoside triphosphate biosynthetic process	GO:0009201	10	2.22045e-16	2.51025	130	422	9.70641e-14
Biological process	muscle cell differentiation	GO:0042692	5	2.22045e-16	2.13666	553	2109	9.70641e-14
Biological process	extracellular structure organization	GO:0043062	5	2.22045e-16	1.90232	328	1405	9.70641e-14
Biological process	muscle filament sliding	GO:0030049	7	2.22045e-16	4.83619	73	123	9.70641e-14
Biological process	cell differentiation	GO:0030154	4	2.22045e-16	1.1544	2228	15727	9.70641e-14
Biological process	striated muscle contraction	GO:0006941	6	3.33067e-16	2.6227	215	668	1.14116e-13
Biological process	nucleotide metabolic process	GO:0009117	8	3.33067e-16	1.5733	368	1906	1.14116e-13
Biological process	nucleoside monophosphate metabolic process	GO:0009123	8	3.33067e-16	2.71622	228	684	1.14116e-13
Biological process	ribonucleoside triphosphate metabolic process	GO:0009199	9	3.33067e-16	2.32567	264	925	1.14116e-13
Biological process	ATP synthesis coupled electron transport	GO:0042773	7	3.33067e-16	4.07433	116	232	1.14116e-13
Biological process	mitochondrial ATP synthesis coupled electron transport	GO:0042775	8	3.33067e-16	4.10976	116	230	1.14116e-13
Biological process	muscle adaptation	GO:0043500	5	3.33067e-16	2.33971	116	404	1.14116e-13
Biological process	striated muscle adaptation	GO:0014888	6	3.33067e-16	3.19813	73	186	1.14116e-13
Biological process	cellular developmental process	GO:0048869	3	3.33067e-16	1.15859	2257	15874	1.14116e-13
Biological process	cartilage development	GO:0051216	5	3.33067e-16	1.77588	209	959	1.14116e-13
Biological process	cardiac muscle cell differentiation	GO:0055007	7	3.33067e-16	2.23001	159	581	1.14116e-13
Biological process	skeletal muscle organ development	GO:0060538	6	3.33067e-16	2.76552	374	1102	1.14116e-13
Biological process	actin cytoskeleton organization	GO:0030036	7	3.33067e-16	1.50249	555	3010	1.14116e-13
Biological process	collagen fibril organization	GO:0030199	7	3.33067e-16	2.90517	82	230	1.14116e-13
Biological process	mitochondrial respiratory chain complex I assembly	GO:0032981	8	4.44089e-16	4.4029	67	124	1.10387e-13
Biological process	generation of precursor metabolites and energy	GO:0006091	4	4.44089e-16	2.10047	365	1416	1.10387e-13
Biological process	mitochondrial electron transport, NADH to ubiquinone	GO:0006120	9	4.44089e-16	5.27266	66	102	1.10387e-13
Biological process	aerobic respiration	GO:0009060	7	4.44089e-16	3.11903	191	499	1.10387e-13
Biological process	nucleoside triphosphate metabolic process	GO:0009141	8	4.44089e-16	2.20122	265	981	1.10387e-13
Biological process	ribonucleoside monophosphate biosynthetic process	GO:0009156	10	4.44089e-16	2.53862	81	260	1.10387e-13
Biological process	ribonucleotide metabolic process	GO:0009259	9	4.44089e-16	1.78384	338	1544	1.10387e-13
Biological process	NADH dehydrogenase complex assembly	GO:0010257	7	4.44089e-16	4.4029	67	124	1.10387e-13
Biological process	sarcomere organization	GO:0045214	9	4.44089e-16	3.28009	159	395	1.10387e-13
Biological process	cellular respiration	GO:0045333	6	4.44089e-16	2.80858	223	647	1.10387e-13
Biological process	ATP metabolic process	GO:0046034	11	4.44089e-16	2.64937	251	772	1.10387e-13
Biological process	energy derivation by oxidation of organic compounds	GO:0015980	5	4.44089e-16	2.43792	292	976	1.10387e-13
Biological process	proton motive force-driven ATP synthesis	GO:0015986	13	4.44089e-16	4.03233	48	97	1.10387e-13
Biological process	striated muscle cell differentiation	GO:0051146	6	4.44089e-16	2.30102	484	1714	1.10387e-13
Biological process	heart contraction	GO:0060047	6	4.44089e-16	1.8092	250	1126	1.10387e-13
Biological process	muscle tissue development	GO:0060537	5	4.44089e-16	2.29656	529	1877	1.10387e-13
Biological process	myofibril assembly	GO:0030239	9	4.44089e-16	3.19339	232	592	1.10387e-13
Biological process	actin-myosin filament sliding	GO:0033275	6	5.55112e-16	4.60576	78	138	1.03487e-13
Biological process	skeletal system development	GO:0001501	5	5.55112e-16	1.64437	427	2116	1.03487e-13
Biological process	cardiocyte differentiation	GO:0035051	5	5.55112e-16	1.98239	190	781	1.03487e-13
Biological process	muscle system process	GO:0003012	4	5.55112e-16	2.18268	435	1624	1.03487e-13
Biological process	tendon development	GO:0035989	6	5.55112e-16	4.82883	32	54	1.03487e-13
Biological process	heart development	GO:0007507	5	5.55112e-16	1.52666	551	2941	1.03487e-13
Biological process	skeletal muscle tissue development	GO:0007519	6	5.55112e-16	2.94877	317	876	1.03487e-13
Biological process	purine nucleoside monophosphate biosynthetic process	GO:0009127	10	5.55112e-16	2.86108	79	225	1.03487e-13
Biological process	purine ribonucleoside monophosphate metabolic process	GO:0009167	10	5.55112e-16	3.02703	224	603	1.03487e-13
Biological process	purine ribonucleoside monophosphate biosynthetic process	GO:0009168	11	5.55112e-16	2.88674	79	223	1.03487e-13
Biological process	non-membrane-bounded organelle assembly	GO:0140694	7	5.55112e-16	1.64944	318	1571	1.03487e-13
Biological process	animal organ morphogenesis	GO:0009887	4	5.55112e-16	1.28099	969	6164	1.03487e-13
Biological process	external encapsulating structure organization	GO:0045229	5	5.55112e-16	1.8174	337	1511	1.03487e-13
Biological process	myotube cell development	GO:0014904	6	5.55112e-16	2.89492	108	304	1.03487e-13
Biological process	muscle organ morphogenesis	GO:0048644	5	5.55112e-16	2.23364	108	394	1.03487e-13
Biological process	multicellular organismal movement	GO:0050879	3	5.55112e-16	3.31471	96	236	1.03487e-13
Biological process	musculoskeletal movement	GO:0050881	6	5.55112e-16	3.54617	94	216	1.03487e-13
Biological process	nucleobase-containing small molecule metabolic process	GO:0055086	6	5.55112e-16	1.48259	397	2182	1.03487e-13
Biological process	respiratory electron transport chain	GO:0022904	6	5.55112e-16	3.49991	131	305	1.03487e-13
Biological process	muscle structure development	GO:0061061	4	5.55112e-16	2.01181	833	3374	1.03487e-13
Biological process	xenobiotic metabolic process	GO:0006805	4	6.66134e-16	1.80595	330	1489	9.59611e-14
Biological process	purine-containing compound metabolic process	GO:0072521	5	6.66134e-16	1.59812	364	1856	9.59611e-14
Biological process	cytoskeleton organization	GO:0007010	6	6.66134e-16	1.29519	820	5159	9.59611e-14
Biological process	purine nucleoside triphosphate metabolic process	GO:0009144	9	6.66134e-16	2.2611	260	937	9.59611e-14
Biological process	purine ribonucleotide biosynthetic process	GO:0009152	11	6.66134e-16	1.88906	169	729	9.59611e-14
Biological process	ribonucleoside monophosphate metabolic process	GO:0009161	9	6.66134e-16	2.86338	227	646	9.59611e-14
Biological process	heart morphogenesis	GO:0003007	5	7.77156e-16	1.68752	292	1410	1.04809e-13
Biological process	system process	GO:0003008	3	7.77156e-16	1.23346	1133	7485	1.04809e-13
Biological process	cellular response to xenobiotic stimulus	GO:0071466	5	7.77156e-16	1.49728	468	2547	1.04809e-13
Biological process	oxidative phosphorylation	GO:0006119	8	7.77156e-16	3.49228	156	364	1.04809e-13
Biological process	purine nucleoside monophosphate metabolic process	GO:0009126	9	7.77156e-16	3.01702	224	605	1.04809e-13
Biological process	purine nucleoside triphosphate biosynthetic process	GO:0009145	10	7.77156e-16	2.54772	126	403	1.04809e-13
Biological process	purine ribonucleoside triphosphate metabolic process	GO:0009205	10	7.77156e-16	2.34884	260	902	1.04809e-13
Biological process	cellular component assembly involved in morphogenesis	GO:0010927	6	7.77156e-16	2.27695	273	977	1.04809e-13
Biological process	cellular component organization	GO:0016043	4	7.77156e-16	1.11318	2727	19962	1.04809e-13
Biological process	anatomical structure development	GO:0048856	3	7.77156e-16	1.11037	2985	21906	1.04809e-13
Biological process	striated muscle cell development	GO:0055002	6	7.77156e-16	2.8787	313	886	1.04809e-13
Biological process	cardiac muscle cell development	GO:0055013	6	7.77156e-16	2.63514	130	402	1.04809e-13
Biological process	cellular anatomical entity morphogenesis	GO:0032989	4	8.88178e-16	1.35171	880	5305	1.06221e-13
Biological process	skeletal muscle contraction	GO:0003009	7	8.88178e-16	4.34595	88	165	1.06221e-13
Biological process	skeletal muscle cell differentiation	GO:0035914	5	8.88178e-16	3.4015	91	218	1.06221e-13
Biological process	circulatory system development	GO:0072359	5	8.88178e-16	1.39519	834	4871	1.06221e-13
Biological process	muscle organ development	GO:0007517	5	8.88178e-16	2.23942	537	1954	1.06221e-13
Biological process	skeletal muscle adaptation	GO:0043501	7	8.88178e-16	4.24552	62	119	1.06221e-13
Biological process	myotube differentiation	GO:0014902	7	8.88178e-16	2.19506	212	787	1.06221e-13
Biological process	aerobic electron transport chain	GO:0019646	8	8.88178e-16	4.26651	111	212	1.06221e-13
Biological process	myosin filament assembly	GO:0031034	9	8.88178e-16	3.49228	48	112	1.06221e-13
Biological process	connective tissue development	GO:0061448	5	9.99201e-16	1.62353	262	1315	1.10147e-13
Biological process	striated muscle myosin thick filament assembly	GO:0071688	10	1.22125e-15	3.92706	40	83	1.33463e-13
Biological process	striated muscle tissue development	GO:0014706	6	1.22125e-15	2.24541	434	1575	1.33463e-13
Biological process	system development	GO:0048731	4	1.22125e-15	1.14053	2413	17240	1.33463e-13
Biological process	cellular component organization or biogenesis	GO:0071840	3	1.44329e-15	1.10305	2749	20308	1.53753e-13
Biological process	anatomical structure formation involved in morphogenesis	GO:0048646	3	1.55431e-15	1.39691	984	5740	1.642e-13
Biological process	anatomical structure morphogenesis	GO:0009653	3	1.88738e-15	1.24552	1947	12738	1.97738e-13
Biological process	response to muscle activity	GO:0014850	4	1.88738e-15	3.65858	44	98	1.97738e-13
Biological process	ribonucleotide biosynthetic process	GO:0009260	10	2.33147e-15	1.8237	173	773	2.40293e-13
Biological process	regulation of skeletal muscle cell differentiation	GO:2001014	6	2.88658e-15	4.25676	35	67	2.95106e-13
Biological process	ribose phosphate biosynthetic process	GO:0046390	7	4.77396e-15	1.8039	174	786	4.84156e-13
Biological process	nucleoside monophosphate biosynthetic process	GO:0009124	9	7.66054e-15	2.42978	82	275	7.70735e-13
Biological process	sarcoplasmic reticulum calcium ion transport	GO:0070296	9	1.55431e-14	3.25946	48	120	1.5515e-12
Biological process	regulation of skeletal muscle tissue development	GO:0048641	6	1.94289e-14	2.74527	63	187	1.92422e-12
Biological process	purine nucleotide biosynthetic process	GO:0006164	10	2.43139e-14	1.74141	184	861	2.38936e-12
Biological process	embryonic skeletal system development	GO:0048706	6	5.4956e-14	1.77236	169	777	5.35906e-12
Biological process	skeletal myofibril assembly	GO:0014866	10	6.4504e-14	3.15432	48	124	6.24211e-12
Biological process	ossification	GO:0001503	3	1.63314e-13	1.55935	257	1343	1.56843e-11
Biological process	skeletal muscle fiber adaptation	GO:0043503	4	1.73084e-13	8.14866	14	14	1.64976e-11
Biological process	response to xenobiotic stimulus	GO:0009410	4	1.89515e-13	1.28187	709	4507	1.7929e-11
Biological process	purine-containing compound biosynthetic process	GO:0072522	6	2.39142e-13	1.69995	184	882	2.24563e-11
Biological process	cardiac muscle contraction	GO:0060048	7	3.41949e-13	1.93118	123	519	3.18741e-11
Biological process	regulation of striated muscle contraction	GO:0006942	8	3.51164e-13	2.14558	94	357	3.24942e-11
Biological process	myosin filament organization	GO:0031033	8	3.9535e-13	2.82069	54	156	3.63178e-11
Biological process	muscle cell cellular homeostasis	GO:0046716	4	6.89782e-13	2.42726	70	235	6.29091e-11
Biological process	regulation of system process	GO:0044057	5	7.43405e-13	1.38666	421	2474	6.73154e-11
Biological process	regulation of muscle adaptation	GO:0043502	7	1.09879e-12	2.16641	88	331	9.87896e-11
Biological process	muscle tissue morphogenesis	GO:0060415	5	1.09879e-12	2.16641	88	331	9.87896e-11
Biological process	embryonic skeletal system morphogenesis	GO:0048704	6	1.51335e-12	1.78252	147	672	1.34159e-10
Biological process	blood circulation	GO:0008015	5	1.66678e-12	1.41448	368	2120	1.46734e-10
Biological process	release of sequestered calcium ion into cytosol by sarcoplasmic reticulum	GO:0014808	13	2.06957e-12	3.21245	41	104	1.80937e-10
Biological process	regulation of calcium ion transmembrane transporter activity	GO:1901019	10	2.39408e-12	2.25388	78	282	2.07875e-10
Biological process	regulation of release of sequestered calcium ion into cytosol by sarcoplasmic reticulum	GO:0010880	11	3.65474e-12	3.38764	37	89	3.15178e-10
Biological process	circulatory system process	GO:0003013	4	3.9504e-12	1.3895	391	2293	3.38373e-10
Biological process	regulation of muscle tissue development	GO:1901861	5	5.54823e-12	1.91434	113	481	4.72046e-10
Biological process	release of sequestered calcium ion into cytosol by endoplasmic reticulum	GO:1903514	12	6.1493e-12	3.12238	41	107	5.19698e-10
Biological process	skeletal muscle fiber differentiation	GO:0098528	8	7.87681e-12	5.86703	18	25	6.61287e-10
Biological process	obsolete oxidoreduction coenzyme metabolic process	GO:0006733	0	8.06266e-12	2.18024	80	299	6.72437e-10
Biological process	regulation of striated muscle tissue development	GO:0016202	6	9.89275e-12	1.92252	109	462	8.19676e-10
Biological process	insect visual primordium formation	GO:0001744	5	1.15301e-11	8.14866	12	12	9.49138e-10
Biological process	obsolete ATP generation from ADP	GO:0006757	0	1.19957e-11	3.27718	37	92	9.81097e-10
Biological process	regulation of muscle contraction	GO:0006937	7	1.3586e-11	1.73351	147	691	1.10404e-09
Biological process	regulation of heart contraction	GO:0008016	7	2.83659e-11	1.63159	176	879	2.29041e-09
Biological process	cardiac myofibril assembly	GO:0055003	10	3.44332e-11	2.82069	45	130	2.76272e-09
Biological process	pyruvate biosynthetic process	GO:0042866	9	3.69087e-11	3.17369	37	95	2.94271e-09
Biological process	regulation of muscle organ development	GO:0048634	5	3.77527e-11	1.85419	114	501	2.99119e-09
Biological process	nucleotide biosynthetic process	GO:0009165	9	4.47484e-11	1.5782	196	1012	3.52345e-09
Biological process	nucleoside phosphate biosynthetic process	GO:1901293	8	4.69045e-11	1.57535	197	1019	3.67042e-09
Biological process	organophosphate metabolic process	GO:0019637	5	5.95672e-11	1.2996	522	3273	4.63272e-09
Biological process	regulation of skeletal muscle contraction	GO:0014819	9	6.60714e-11	4.25147	24	46	5.10724e-09
Biological process	T-tubule organization	GO:0033292	6	6.67376e-11	5.16082	19	30	5.12747e-09
Biological process	positive regulation of calcium ion transmembrane transporter activity	GO:1901021	11	7.56434e-11	2.876	42	119	5.77669e-09
Biological process	energy coupled proton transport, down electrochemical gradient	GO:0015985	9	8.47639e-11	4.35858	23	43	6.43444e-09
Biological process	skeletal muscle thin filament assembly	GO:0030240	7	8.90256e-11	3.74037	28	61	6.71772e-09
Biological process	osteoblast differentiation	GO:0001649	5	9.71739e-11	1.73596	134	629	7.2892e-09
Biological process	proteasome-mediated ubiquitin-dependent protein catabolic process	GO:0043161	10	1.37602e-10	1.48157	244	1342	1.02611e-08
Biological process	carbohydrate biosynthetic process	GO:0016051	5	1.86803e-10	1.68073	145	703	1.38485e-08
Biological process	cellular component assembly	GO:0022607	5	1.92034e-10	1.14098	1488	10627	1.41536e-08
Biological process	cristae formation	GO:0042407	9	2.41543e-10	3.44309	30	71	1.76997e-08
Biological process	regulation of skeletal muscle adaptation	GO:0014733	8	2.41543e-10	3.44309	30	71	1.76997e-08
Biological process	extraocular skeletal muscle development	GO:0002074	7	2.69915e-10	5.66863	16	23	1.95526e-08
Biological process	response to muscle stretch	GO:0035994	5	3.03367e-10	2.88907	39	110	2.18511e-08
Biological process	hexose catabolic process	GO:0019320	7	4.72055e-10	2.80988	40	116	3.38093e-08
Biological process	positive regulation of cartilage development	GO:0061036	7	4.72055e-10	2.80988	40	116	3.38093e-08
Biological process	mitochondrial transmembrane transport	GO:1990542	6	5.15941e-10	2.20981	64	236	3.65396e-08
Biological process	middle ear morphogenesis	GO:0042474	5	5.58237e-10	3.4248	29	69	3.93154e-08
Biological process	skeletal muscle atrophy	GO:0014732	8	6.9167e-10	4.69165	19	33	4.84436e-08
Biological process	extracellular matrix assembly	GO:0085029	7	6.99435e-10	2.22562	62	227	4.87183e-08
Biological process	glucose catabolic process	GO:0006007	8	9.29637e-10	3.09087	33	87	6.4399e-08
Biological process	regulation of cartilage development	GO:0061035	6	9.75977e-10	2.05102	74	294	6.72416e-08
Biological process	ring gland development	GO:0035271	6	1.0028e-09	7.4696	11	12	6.87164e-08
Biological process	skeletal muscle satellite cell differentiation	GO:0014816	6	1.13012e-09	4.40468	20	37	7.70243e-08
Biological process	striated muscle atrophy	GO:0014891	7	1.13012e-09	4.40468	20	37	7.70243e-08
Biological process	inner mitochondrial membrane organization	GO:0007007	8	1.19677e-09	2.81499	38	110	8.06994e-08
Biological process	obsolete nucleoside diphosphate phosphorylation	GO:0006165	0	1.22604e-09	2.69431	41	124	8.22358e-08
Biological process	mitochondrial electron transport, ubiquinol to cytochrome c	GO:0006122	9	1.60628e-09	4.1737	21	41	1.07173e-07
Biological process	pyruvate metabolic process	GO:0006090	8	1.77413e-09	1.91471	86	366	1.17752e-07
Biological process	regulation of myotube differentiation	GO:0010830	8	1.86495e-09	2.14615	64	243	1.23135e-07
Biological process	cell aggregation	GO:0098743	3	1.90602e-09	2.81776	37	107	1.25195e-07
Biological process	cell development	GO:0048468	4	2.2859e-09	1.11603	1738	12690	1.49373e-07
Biological process	regulation of ryanodine-sensitive calcium-release channel activity	GO:0060314	11	2.30121e-09	3.11862	31	81	1.49602e-07
Biological process	somite development	GO:0061053	6	2.58243e-09	1.68317	126	610	1.67028e-07
Biological process	regulation of chondrocyte differentiation	GO:0032330	7	2.75044e-09	2.29181	54	192	1.76991e-07
Biological process	multicellular organismal process	GO:0032501	2	3.05093e-09	1.05868	3287	25300	1.95337e-07
Biological process	cartilage condensation	GO:0001502	4	3.55021e-09	2.95501	33	91	2.26161e-07
Biological process	mesenchyme migration	GO:0090131	4	3.66151e-09	6.51893	12	15	2.32085e-07
Biological process	transition between fast and slow fiber	GO:0014883	9	4.00651e-09	3.74838	23	50	2.52689e-07
Biological process	regulation of muscle cell differentiation	GO:0051147	6	4.10002e-09	1.66352	128	627	2.57306e-07
Biological process	monosaccharide biosynthetic process	GO:0046364	6	4.35865e-09	1.93899	79	332	2.7219e-07
Biological process	obsolete nucleotide phosphorylation	GO:0046939	0	4.59428e-09	2.58988	41	129	2.85499e-07
Biological process	positive regulation of osteoblast differentiation	GO:0045669	7	4.72724e-09	2.14253	61	232	2.92328e-07
Biological process	embryonic organ morphogenesis	GO:0048562	5	4.84356e-09	1.36933	305	1815	2.98067e-07
Biological process	action potential	GO:0001508	5	6.00103e-09	1.67971	121	587	3.67513e-07
Biological process	sarcomerogenesis	GO:0048769	9	6.36967e-09	4.44472	18	33	3.88213e-07
Biological process	positive regulation of myotube differentiation	GO:0010831	9	6.49743e-09	2.79611	35	102	3.94105e-07
Biological process	actin filament organization	GO:0007015	6	7.59029e-09	1.36883	298	1774	4.582e-07
Biological process	cardiac conduction	GO:0061337	8	7.94499e-09	1.90612	80	342	4.77339e-07
Biological process	NADH metabolic process	GO:0006734	12	9.00718e-09	2.6049	39	122	5.38604e-07
Biological process	regulation of striated muscle cell differentiation	GO:0051153	7	9.551e-09	1.78022	97	444	5.68442e-07
Biological process	regulation of cation channel activity	GO:2001257	9	1.13312e-08	1.68193	116	562	6.71242e-07
Biological process	voluntary skeletal muscle contraction	GO:0003010	8	1.19758e-08	4.31399	18	34	7.06124e-07
Biological process	twitch skeletal muscle contraction	GO:0014721	9	1.19758e-08	4.31399	18	34	7.06124e-07
Biological process	regulation of osteoblast differentiation	GO:0045667	6	1.22155e-08	1.78966	94	428	7.13622e-07
Biological process	insect visual primordium development	GO:0001748	4	1.29942e-08	6.11149	12	16	7.55633e-07
Biological process	proteasomal protein catabolic process	GO:0010498	8	1.30257e-08	1.39371	261	1526	7.54001e-07
Biological process	cardiac muscle tissue morphogenesis	GO:0055008	6	1.48478e-08	2.00721	67	272	8.55573e-07
Biological process	embryonic cranial skeleton morphogenesis	GO:0048701	7	1.59353e-08	1.69764	110	528	9.14079e-07
Biological process	skeletal muscle tissue regeneration	GO:0043403	6	1.70304e-08	2.28162	49	175	9.72495e-07
Biological process	peptidyl-lysine oxidation	GO:0018057	9	1.8592e-08	5.5754	13	19	1.05691e-06
Biological process	positive regulation of cation channel activity	GO:2001259	10	1.86914e-08	2.09944	59	229	1.05782e-06
Biological process	carbohydrate derivative metabolic process	GO:1901135	4	1.89415e-08	1.25383	507	3295	1.0672e-06
Biological process	organonitrogen compound metabolic process	GO:1901564	4	1.96335e-08	1.08136	2388	17995	1.1013e-06
Biological process	positive regulation of skeletal muscle tissue development	GO:0048643	7	2.30619e-08	2.87055	31	88	1.28791e-06
Biological process	response to stimulus involved in regulation of muscle adaptation	GO:0014874	3	2.39698e-08	3.58541	22	50	1.33274e-06
Biological process	fast-twitch skeletal muscle fiber contraction	GO:0031443	10	2.39795e-08	6.40252	11	14	1.32746e-06
Biological process	small molecule metabolic process	GO:0044281	3	2.46782e-08	1.18996	782	5355	1.3602e-06
Biological process	muscle attachment	GO:0016203	3	2.60618e-08	2.11124	57	220	1.43024e-06
Biological process	monosaccharide catabolic process	GO:0046365	6	3.17016e-08	2.43865	41	137	1.73225e-06
Biological process	chondrocyte differentiation	GO:0002062	5	3.64246e-08	1.79477	87	395	1.98178e-06
Biological process	mitochondrial respiratory chain complex III assembly	GO:0034551	9	4.2935e-08	4.70115	15	26	2.32601e-06
Biological process	cellular process	GO:0009987	2	4.50219e-08	1.01684	4682	37520	2.42869e-06
Biological process	cell junction organization	GO:0034330	5	5.1412e-08	1.23527	538	3549	2.76165e-06
Biological process	positive regulation of chondrocyte differentiation	GO:0032332	8	5.66477e-08	3.01389	27	73	3.03005e-06
Biological process	phosphorylation	GO:0016310	6	5.94495e-08	1.16147	950	6665	3.16656e-06
Biological process	tricarboxylic acid cycle	GO:0006099	4	6.72312e-08	2.66243	33	101	3.56607e-06
Biological process	positive regulation of ion transmembrane transporter activity	GO:0032414	9	7.44022e-08	1.82364	79	353	3.92999e-06
Biological process	myoblast differentiation	GO:0045445	5	7.48671e-08	1.81586	80	359	3.93814e-06
Biological process	myoblast migration	GO:0051451	6	7.74266e-08	3.77621	19	41	4.05594e-06
Biological process	tendon formation	GO:0035992	4	7.98539e-08	5.97568	11	15	4.16588e-06
Biological process	phosphate-containing compound metabolic process	GO:0006796	5	8.46368e-08	1.13061	1264	9110	4.3973e-06
Biological process	obsolete cellular glucan metabolic process	GO:0006073	0	1.00655e-07	2.24963	45	163	5.20816e-06
Biological process	cellular response to corticotropin-releasing hormone stimulus	GO:0071376	9	1.04362e-07	5.43244	12	18	5.37802e-06
Biological process	response to corticotropin-releasing hormone	GO:0043435	8	1.04362e-07	5.43244	12	18	5.37802e-06
Biological process	regulation of cardiac muscle contraction by calcium ion signaling	GO:0010882	10	1.07335e-07	2.66079	32	98	5.48663e-06
Biological process	neuron differentiation	GO:0030182	5	1.19255e-07	1.15147	1003	7098	6.07148e-06
Biological process	neuron projection development	GO:0031175	7	1.38962e-07	1.18229	752	5183	7.0465e-06
Biological process	positive regulation of transporter activity	GO:0032411	7	1.53343e-07	1.75961	84	389	7.74472e-06
Biological process	embryonic organ development	GO:0048568	5	1.54324e-07	1.26117	425	2746	7.76335e-06
Biological process	regulation of blood circulation	GO:1903522	6	1.57736e-07	1.41595	204	1174	7.90364e-06
Biological process	respiratory chain complex III assembly	GO:0017062	8	1.63316e-07	4.36535	15	28	8.151e-06
Biological process	mitochondrial transport	GO:0006839	5	2.01513e-07	1.56514	126	656	1.0018e-05
Biological process	glycolytic process through fructose-6-phosphate	GO:0061615	14	2.02623e-07	2.85732	27	77	1.00338e-05
Biological process	obsolete cellular polysaccharide metabolic process	GO:0044264	0	2.11435e-07	2.03716	54	216	1.04294e-05
Biological process	cellular component biogenesis	GO:0044085	4	2.46278e-07	1.10887	1526	11214	1.2101e-05
Biological process	malate metabolic process	GO:0006108	8	2.51395e-07	5.14652	12	19	1.23048e-05
Biological process	cell-substrate adhesion	GO:0031589	4	2.59245e-07	1.39654	212	1237	1.26402e-05
Biological process	protein localization to M-band	GO:0036309	7	2.73123e-07	6.66708	9	11	1.32658e-05
Biological process	cranial skeletal system development	GO:1904888	4	2.78713e-07	1.5336	134	712	1.34857e-05
Biological process	nicotinamide nucleotide biosynthetic process	GO:0019359	11	2.92599e-07	2.15424	46	174	1.41037e-05
Biological process	pyridine nucleotide biosynthetic process	GO:0019363	10	2.92599e-07	2.15424	46	174	1.41037e-05
Biological process	organelle assembly	GO:0070925	6	2.97398e-07	1.23116	493	3263	1.42269e-05
Biological process	phosphorus metabolic process	GO:0006793	4	3.05465e-07	1.12347	1272	9226	1.45578e-05
Biological process	negative regulation of calcium-mediated signaling	GO:0050849	9	3.10217e-07	2.51314	33	107	1.47289e-05
Biological process	generation of neurons	GO:0048699	6	3.29441e-07	1.13923	1067	7632	1.55833e-05
Biological process	obsolete cofactor biosynthetic process	GO:0051188	0	3.53384e-07	1.65706	97	477	1.66537e-05
Biological process	cell projection morphogenesis	GO:0048858	6	3.64508e-07	1.20295	597	4044	1.71143e-05
Biological process	positive regulation of ryanodine-sensitive calcium-release channel activity	GO:0060316	12	3.91232e-07	4.38774	14	26	1.83013e-05
Biological process	vasculature development	GO:0001944	5	4.02555e-07	1.24392	443	2902	1.87617e-05
Biological process	obsolete cofactor metabolic process	GO:0051186	0	4.14395e-07	1.44546	171	964	1.92428e-05
Biological process	store-operated calcium entry	GO:0002115	9	4.33181e-07	3.22871	21	53	2.00417e-05
Biological process	mesenchymal to epithelial transition	GO:0060231	6	4.37672e-07	2.82487	26	75	2.01759e-05
Biological process	proton transmembrane transport	GO:1902600	8	4.65293e-07	1.71021	85	405	2.13714e-05
Biological process	biomineral tissue development	GO:0031214	5	4.66834e-07	1.59749	109	556	2.13648e-05
Biological process	citrate metabolic process	GO:0006101	8	4.81541e-07	2.5516	31	99	2.19586e-05
Biological process	positive regulation of skeletal muscle fiber development	GO:0048743	10	4.8502e-07	4.60576	13	23	2.2038e-05
Biological process	chordate embryonic development	GO:0043009	7	4.86211e-07	1.2408	446	2929	2.20132e-05
Biological process	regulation of calcium-mediated signaling	GO:0050848	8	4.9515e-07	1.73239	81	381	2.23382e-05
Biological process	chaperone-mediated protein folding	GO:0061077	4	5.31037e-07	2.02723	51	205	2.38722e-05
Biological process	keratan sulfate catabolic process	GO:0042340	9	5.31223e-07	4.07433	15	30	2.37961e-05
Biological process	glycogen metabolic process	GO:0005977	7	5.70458e-07	1.85197	65	286	2.54637e-05
Biological process	regulation of myoblast differentiation	GO:0045661	6	5.92434e-07	1.95011	56	234	2.63519e-05
Biological process	regulation of monoatomic ion transmembrane transporter activity	GO:0032412	8	5.98344e-07	1.47022	153	848	2.65217e-05
Biological process	collagen metabolic process	GO:0032963	3	6.18615e-07	1.72335	81	383	2.73247e-05
Biological process	glucose metabolic process	GO:0006006	7	6.86198e-07	1.54543	121	638	3.02046e-05
Biological process	nucleotide-excision repair, DNA damage recognition	GO:0000715	7	7.23137e-07	3.49228	18	42	3.17204e-05
Biological process	obsolete coenzyme biosynthetic process	GO:0009108	0	7.29403e-07	1.74291	77	360	3.1885e-05
Biological process	somatic muscle development	GO:0007525	5	7.30796e-07	1.84934	64	282	3.18361e-05
Biological process	positive regulation of muscle cell differentiation	GO:0051149	7	7.59736e-07	1.79373	70	318	3.29835e-05
Biological process	muscle hypertrophy	GO:0014896	5	8.47938e-07	1.76514	73	337	3.66871e-05
Biological process	regulation of ossification	GO:0030278	5	9.04352e-07	1.52864	124	661	3.89948e-05
Biological process	hexose biosynthetic process	GO:0019319	7	9.47045e-07	1.83632	64	284	4.06973e-05
Biological process	ubiquitin-dependent protein catabolic process	GO:0006511	9	9.5496e-07	1.29944	299	1875	4.08987e-05
Biological process	ADP catabolic process	GO:0046032	12	9.55688e-07	1.82642	65	290	4.07921e-05
Biological process	myoblast fusion	GO:0007520	6	9.56279e-07	1.67652	86	418	4.06804e-05
Biological process	muscle atrophy	GO:0014889	6	9.66159e-07	2.92842	23	64	4.09632e-05
Biological process	regulation of synaptic activity	GO:0060025	8	9.66159e-07	2.92842	23	64	4.09632e-05
Biological process	monoatomic cation transmembrane transport	GO:0098655	7	1.02084e-06	1.23752	431	2838	4.2994e-05
Biological process	myotome development	GO:0061055	4	1.03894e-06	3.7251	16	35	4.36113e-05
Biological process	neuron development	GO:0048666	5	1.08139e-06	1.15295	857	6057	4.52437e-05
Biological process	positive regulation of ossification	GO:0045778	6	1.08548e-06	1.76928	71	327	4.52651e-05
Biological process	neuron projection morphogenesis	GO:0048812	8	1.0881e-06	1.19568	584	3980	4.52255e-05
Biological process	mitochondrial electron transport, cytochrome c to oxygen	GO:0006123	9	1.11559e-06	2.98784	22	60	4.62168e-05
Biological process	monosaccharide metabolic process	GO:0005996	5	1.16644e-06	1.45788	151	844	4.8166e-05
Biological process	bone morphogenesis	GO:0060349	5	1.18664e-06	1.69676	81	389	4.8841e-05
Biological process	gluconeogenesis	GO:0006094	8	1.19904e-06	1.84386	62	274	4.91916e-05
Biological process	regulation of cell differentiation	GO:0045595	5	1.23067e-06	1.1402	968	6918	5.03263e-05
Biological process	chordate pharyngeal muscle development	GO:0043282	6	1.27747e-06	4.07433	14	28	5.20722e-05
Biological process	chordate pharynx development	GO:0160093	5	1.27747e-06	4.07433	14	28	5.20722e-05
Biological process	bone mineralization	GO:0030282	6	1.28548e-06	1.64435	90	446	5.20639e-05
Biological process	axon development	GO:0061564	8	1.29438e-06	1.2153	495	3319	5.22576e-05
Biological process	canonical glycolysis	GO:0061621	16	1.322e-06	2.88337	23	65	5.32032e-05
Biological process	glucose catabolic process to pyruvate	GO:0061718	9	1.322e-06	2.88337	23	65	5.32032e-05
Biological process	regulation of anatomical structure morphogenesis	GO:0022603	5	1.38315e-06	1.18623	620	4259	5.53131e-05
Biological process	glucan metabolic process	GO:0044042	6	1.39281e-06	1.80772	65	293	5.55241e-05
Biological process	regulation of cellular response to growth factor stimulus	GO:0090287	5	1.4025e-06	1.36566	211	1259	5.57351e-05
Biological process	pharynx development	GO:0060465	4	1.43806e-06	2.30002	35	124	5.69698e-05
Biological process	regulation of release of sequestered calcium ion into cytosol	GO:0051279	10	1.51607e-06	1.85197	60	264	5.98728e-05
Biological process	regulation of cardiac muscle contraction by regulation of the release of sequestered calcium ion	GO:0010881	12	1.54308e-06	2.93886	22	61	6.07504e-05
Biological process	regulation of membrane potential	GO:0042391	4	1.55745e-06	1.31575	264	1635	6.11261e-05
Biological process	regulation of cardiac conduction	GO:1903779	8	1.5909e-06	2.15858	40	151	6.22463e-05
Biological process	neurogenesis	GO:0022008	5	1.59104e-06	1.1244	1133	8211	6.20603e-05
Biological process	pyridine-containing compound biosynthetic process	GO:0072525	6	1.61134e-06	2.03716	46	184	6.26594e-05
Biological process	response to muscle inactivity	GO:0014870	4	1.6567e-06	3.62163	16	36	6.42263e-05
Biological process	myotube differentiation involved in skeletal muscle regeneration	GO:0014908	8	1.6567e-06	3.62163	16	36	6.42263e-05
Biological process	obsolete cellular carbohydrate biosynthetic process	GO:0034637	0	1.68212e-06	2.25655	36	130	6.48152e-05
Biological process	plasma membrane bounded cell projection morphogenesis	GO:0120039	7	1.74014e-06	1.19041	588	4025	6.68479e-05
Biological process	regulation of myoblast proliferation	GO:2000291	6	1.79409e-06	2.83968	23	66	6.87121e-05
Biological process	embryo development	GO:0009790	5	1.89418e-06	1.13675	974	6982	7.23269e-05
Biological process	regulation of transmembrane transporter activity	GO:0022898	7	1.93121e-06	1.43424	157	892	7.35193e-05
Biological process	glycolytic process	GO:0006096	13	2.00777e-06	1.80762	63	284	7.62051e-05
Biological process	ADP metabolic process	GO:0046031	11	2.2519e-06	1.76686	67	309	8.5216e-05
Biological process	purine nucleoside diphosphate catabolic process	GO:0009137	10	2.26341e-06	1.77495	66	303	8.53964e-05
Biological process	purine ribonucleoside diphosphate catabolic process	GO:0009181	11	2.26341e-06	1.77495	66	303	8.53964e-05
Biological process	modification-dependent protein catabolic process	GO:0019941	8	2.26546e-06	1.2864	299	1894	8.4968e-05
Biological process	vascular endothelial growth factor signaling pathway	GO:0038084	9	2.33983e-06	2.20073	37	137	8.74987e-05
Biological process	NADH regeneration	GO:0006735	13	2.41559e-06	2.7973	23	67	9.00661e-05
Biological process	skeletal muscle myosin thick filament assembly	GO:0030241	11	2.43392e-06	3.25946	18	45	9.04834e-05
Biological process	regulation of supramolecular fiber organization	GO:1902903	6	2.49322e-06	1.32601	241	1481	9.24168e-05
Biological process	blood vessel development	GO:0001568	4	2.57587e-06	1.23275	413	2730	9.52021e-05
Biological process	positive regulation of striated muscle cell differentiation	GO:0051155	8	2.58069e-06	1.90255	53	227	9.51031e-05
Biological process	skeletal muscle cell proliferation	GO:0014856	6	2.66904e-06	2.71622	24	72	9.80736e-05
Biological process	tendon cell differentiation	GO:0035990	5	2.8129e-06	5.64138	9	13	0.000103061
Biological process	regulation of vascular endothelial growth factor signaling pathway	GO:1900746	7	2.87049e-06	2.64567	25	77	0.000104868
Biological process	nicotinamide nucleotide metabolic process	GO:0046496	10	2.94053e-06	1.58676	96	493	0.000107118
Biological process	pyridine nucleotide metabolic process	GO:0019362	9	2.94053e-06	1.58676	96	493	0.000107118
Biological process	glycogen biosynthetic process	GO:0005978	8	2.96909e-06	2.08809	41	160	0.000107541
Biological process	carbohydrate catabolic process	GO:0016052	5	3.05418e-06	1.58957	95	487	0.000110307
Biological process	collagen biosynthetic process	GO:0032964	4	3.33656e-06	1.95568	48	200	0.000120164
Biological process	protein heterotrimerization	GO:0070208	9	3.3862e-06	2.90037	21	59	0.000121606
Biological process	obsolete regulation of lateral pseudopodium assembly	GO:0031275	0	3.40652e-06	8.14866	6	6	0.00012199
Biological process	glucan biosynthetic process	GO:0009250	7	3.51508e-06	2.07512	41	161	0.000125523
Biological process	ribonucleoside diphosphate catabolic process	GO:0009191	10	3.61698e-06	1.75183	66	307	0.000128799
Biological process	hexose metabolic process	GO:0019318	6	3.90428e-06	1.47129	130	720	0.00013864
Biological process	synapse organization	GO:0050808	6	3.91601e-06	1.23847	383	2520	0.000138668
Biological process	otic vesicle development	GO:0071599	6	4.15278e-06	2.06231	41	162	0.000146643
Biological process	NAD catabolic process	GO:0019677	12	4.28139e-06	2.71622	23	69	0.000150764
Biological process	glycolytic process through glucose-6-phosphate	GO:0061620	15	4.28139e-06	2.71622	23	69	0.000150764
Biological process	mitochondrial membrane organization	GO:0007006	7	4.48701e-06	1.64189	81	402	0.000157132
Biological process	embryonic heart tube development	GO:0035050	6	4.54956e-06	1.48941	121	662	0.000158884
Biological process	obsolete coenzyme metabolic process	GO:0006732	0	4.74831e-06	1.49905	117	636	0.000165369
Biological process	modification-dependent macromolecule catabolic process	GO:0043632	6	5.12908e-06	1.27323	300	1920	0.000178141
Biological process	regulation of developmental process	GO:0050793	4	5.62551e-06	1.10269	1357	10028	0.000194849
Biological process	mesenchyme development	GO:0060485	5	5.80415e-06	1.32806	221	1356	0.000200488
Biological process	syncytium formation	GO:0006949	4	5.85391e-06	1.57827	92	475	0.000201658
Biological process	response to muscle inactivity involved in regulation of muscle adaptation	GO:0014877	5	5.88914e-06	3.68004	14	31	0.000202321
Biological process	response to denervation involved in regulation of muscle adaptation	GO:0014894	6	5.88914e-06	3.68004	14	31	0.000202321
Biological process	pyridine nucleotide catabolic process	GO:0019364	10	5.90225e-06	1.7521	63	293	0.000201679
Biological process	positive regulation of cardiac conduction	GO:1903781	9	5.97844e-06	5.9263	8	11	0.000203733
Biological process	positive regulation of ATP biosynthetic process	GO:2001171	12	6.1861e-06	2.36311	29	100	0.000210245
Biological process	regulation of transporter activity	GO:0032409	4	6.32085e-06	1.39865	161	938	0.00021425
Biological process	axonogenesis	GO:0007409	9	6.4763e-06	1.20731	459	3098	0.000218934
Biological process	cardiac muscle cell action potential	GO:0086001	6	6.63646e-06	1.84564	53	234	0.000223751
Biological process	phosphagen metabolic process	GO:0006599	6	7.01203e-06	5.23842	9	14	0.000235786
Biological process	phosphocreatine metabolic process	GO:0006603	7	7.01203e-06	5.23842	9	14	0.000235786
Biological process	metanephric glomerular epithelium development	GO:0072244	9	7.01203e-06	5.23842	9	14	0.000235786
Biological process	phosphagen biosynthetic process	GO:0042396	7	7.01203e-06	5.23842	9	14	0.000235786
Biological process	phosphocreatine biosynthetic process	GO:0046314	8	7.01203e-06	5.23842	9	14	0.000235786
Biological process	embryonic heart tube morphogenesis	GO:0003143	7	7.03162e-06	1.55521	96	503	0.00023335
Biological process	negative regulation of vasculature development	GO:1901343	7	7.03634e-06	1.61789	82	413	0.000232897
Biological process	nucleoside diphosphate catabolic process	GO:0009134	9	7.11758e-06	1.71825	66	313	0.000234973
Biological process	mitochondrial calcium ion homeostasis	GO:0051560	8	7.7295e-06	2.57326	24	76	0.000254511
Biological process	cellular response to acid chemical	GO:0071229	5	7.82118e-06	1.47819	119	656	0.000256863
Biological process	regulation of cellular response to vascular endothelial growth factor stimulus	GO:1902547	6	7.94033e-06	2.51502	25	81	0.000260102
Biological process	positive regulation of integrin-mediated signaling pathway	GO:2001046	8	8.05669e-06	3.14834	17	44	0.000263234
Biological process	pyridine-containing compound metabolic process	GO:0072524	5	8.66702e-06	1.54379	97	512	0.000282447
Biological process	negative regulation of calcineurin-mediated signaling	GO:0106057	10	8.69302e-06	2.92122	19	53	0.000282568
Biological process	membrane depolarization during cardiac muscle cell action potential	GO:0086012	7	9.05217e-06	2.67568	22	67	0.000293489
Biological process	cell communication involved in cardiac conduction	GO:0086065	4	9.20641e-06	1.94859	44	184	0.000297729
Biological process	skeletal muscle tissue growth	GO:0048630	4	9.2463e-06	3.39527	15	36	0.000298258
Biological process	glycogen catabolic process	GO:0005980	8	9.77491e-06	2.35219	28	97	0.000314509
Biological process	nervous system development	GO:0007399	5	1.00893e-05	1.09527	1439	10706	0.000323803
Biological process	positive regulation of skeletal muscle cell differentiation	GO:2001016	7	1.01441e-05	4.26834	11	21	0.000324739
Biological process	obsolete multicellular organismal signaling	GO:0035637	0	1.02846e-05	1.67838	69	335	0.000328408
Biological process	polysaccharide metabolic process	GO:0005976	5	1.09735e-05	1.60961	80	405	0.000349526
Biological process	polysaccharide biosynthetic process	GO:0000271	6	1.11269e-05	1.7927	55	250	0.000353524
Biological process	purine ribonucleotide catabolic process	GO:0009154	11	1.13605e-05	1.61339	79	399	0.000360044
Biological process	embryo development ending in birth or egg hatching	GO:0009792	6	1.15417e-05	1.17431	575	3990	0.000364872
Biological process	syncytium formation by plasma membrane fusion	GO:0000768	5	1.16726e-05	1.56038	90	470	0.000368093
Biological process	cell-cell fusion	GO:0140253	3	1.16726e-05	1.56038	90	470	0.000368093
Biological process	actin filament depolymerization	GO:0030042	8	1.18696e-05	1.94662	43	180	0.000372452
Biological process	regulation of calcium ion transmembrane transport	GO:1903169	9	1.18786e-05	1.47574	115	635	0.000371813
Biological process	negative regulation of vasculogenesis	GO:2001213	7	1.19846e-05	6.33784	7	9	0.000374208
Biological process	ribonucleotide catabolic process	GO:0009261	10	1.20436e-05	1.60565	80	406	0.000375127
Biological process	regulation of extracellular matrix organization	GO:1903053	6	1.2116e-05	1.85714	49	215	0.000376458
Biological process	tissue morphogenesis	GO:0048729	4	1.24628e-05	1.16177	643	4510	0.000386287
Biological process	branch elongation involved in ureteric bud branching	GO:0060681	7	1.31247e-05	4.52703	10	18	0.000405808
Biological process	response to mechanical stimulus	GO:0009612	4	1.33586e-05	1.35313	181	1090	0.000412037
Biological process	positive regulation of ATP metabolic process	GO:1903580	11	1.37217e-05	2.09708	35	136	0.000422208
Biological process	substrate adhesion-dependent cell spreading	GO:0034446	5	1.38085e-05	1.63871	73	363	0.000423851
Biological process	cranial ganglion development	GO:0061550	6	1.39416e-05	2.93352	18	50	0.000426902
Biological process	positive regulation of muscle tissue development	GO:1901863	6	1.41747e-05	1.81081	52	234	0.000432994
Biological process	male germ-line cyst encapsulation	GO:0048140	5	1.43067e-05	3.45701	14	33	0.000435975
Biological process	energy reserve metabolic process	GO:0006112	6	1.47362e-05	1.67472	67	326	0.000447988
Biological process	tricarboxylic acid metabolic process	GO:0072350	7	1.54771e-05	2.19659	31	115	0.000469384
Biological process	membrane depolarization during action potential	GO:0086010	6	1.54771e-05	2.19659	31	115	0.000469384
Biological process	regulation of branch elongation involved in ureteric bud branching	GO:0072095	6	1.56094e-05	4.88919	9	15	0.000471143
Biological process	pointed-end actin filament capping	GO:0051694	14	1.56094e-05	4.88919	9	15	0.000471143
Biological process	negative regulation of synaptic transmission, cholinergic	GO:0032223	9	1.56094e-05	4.88919	9	15	0.000471143
Biological process	endoplasmic reticulum tubular network formation	GO:0071787	8	1.59907e-05	5.43244	8	12	0.000479229
Biological process	positive regulation of secondary heart field cardioblast proliferation	GO:0072513	9	1.59907e-05	5.43244	8	12	0.000479229
Biological process	face development	GO:0060324	4	1.71828e-05	1.87419	46	200	0.000512534
Biological process	regulation of twitch skeletal muscle contraction	GO:0014724	10	1.80316e-05	4.07433	11	22	0.000536588
Biological process	regulation of muscle hypertrophy	GO:0014743	7	1.81634e-05	1.79547	52	236	0.000539244
Biological process	glucan catabolic process	GO:0009251	7	1.82915e-05	2.28162	28	100	0.000541778
Biological process	myoblast proliferation	GO:0051450	4	1.82915e-05	2.28162	28	100	0.000541778
Biological process	inorganic cation transmembrane transport	GO:0098662	7	1.88915e-05	1.20819	411	2772	0.000556949
Biological process	striated muscle hypertrophy	GO:0014897	6	1.90373e-05	1.67615	65	316	0.000559945
Biological process	negative regulation of calcineurin-NFAT signaling cascade	GO:0070885	11	1.90827e-05	2.876	18	51	0.000559981
Biological process	protein depolymerization	GO:0051261	7	1.92216e-05	1.57592	82	424	0.000562752
Biological process	regulation of generation of precursor metabolites and energy	GO:0043467	6	1.93516e-05	1.54071	90	476	0.000565254
Biological process	cardiac chamber morphogenesis	GO:0003206	4	2.01058e-05	1.53525	91	483	0.000585935
Biological process	obsolete cytoskeletal anchoring at plasma membrane	GO:0007016	0	2.02682e-05	2.49892	23	75	0.000589312
Biological process	embryonic morphogenesis	GO:0048598	4	2.08399e-05	1.16637	585	4087	0.000604548
Biological process	trigeminal ganglion development	GO:0061551	7	2.09567e-05	3.76092	12	26	0.000606549
Biological process	obsolete cellular polysaccharide biosynthetic process	GO:0033692	0	2.11813e-05	2.22935	29	106	0.000611652
Biological process	chondroblast differentiation	GO:0060591	5	2.15761e-05	3.35533	14	34	0.000621636
Biological process	dermatan sulfate biosynthetic process	GO:0030208	9	2.15761e-05	3.35533	14	34	0.000621636
Biological process	bone development	GO:0060348	5	2.26775e-05	1.42243	129	739	0.000650412
Biological process	cell morphogenesis involved in neuron differentiation	GO:0048667	5	2.2968e-05	1.17202	549	3817	0.000657257
Biological process	negative regulation of calcium ion transport	GO:0051926	9	2.31653e-05	1.78038	52	238	0.000661412
Biological process	positive regulation of sequestering of calcium ion	GO:0051284	6	2.33877e-05	2.67169	20	61	0.000666261
Biological process	cell-cell signaling involved in cardiac conduction	GO:0086019	6	2.34507e-05	2.29181	27	96	0.000666558
Biological process	positive regulation of biomineral tissue development	GO:0070169	7	2.35899e-05	1.91198	42	179	0.000669014
Biological process	obsolete cellular carbohydrate metabolic process	GO:0044262	0	2.37089e-05	1.608	74	375	0.000670887
Biological process	regulation of the force of skeletal muscle contraction	GO:0014728	11	2.46489e-05	4.28877	10	19	0.000695933
Biological process	regulation of skeletal muscle contraction by chemo-mechanical energy conversion	GO:0014862	10	2.46489e-05	4.28877	10	19	0.000695933
Biological process	cornea development in camera-type eye	GO:0061303	4	2.54316e-05	2.52494	22	71	0.000714847
Biological process	regulation of cardiac muscle contraction	GO:0055117	9	2.5745e-05	1.69071	61	294	0.000722055
Biological process	regulation of ATP-dependent activity	GO:0043462	4	2.64997e-05	1.59203	76	389	0.000741582
Biological process	response to gravity	GO:0009629	4	2.72484e-05	2.23689	28	102	0.000760854
Biological process	response to abiotic stimulus	GO:0009628	3	2.84378e-05	1.14432	711	5063	0.00079232
Biological process	positive regulation of muscle organ development	GO:0048636	6	2.91856e-05	1.7556	53	246	0.000811372
Biological process	relaxation of muscle	GO:0090075	5	2.93772e-05	2.05225	34	135	0.000814912
Biological process	pharyngeal system development	GO:0060037	5	2.94451e-05	1.92868	40	169	0.000815011
Biological process	pyridine-containing compound catabolic process	GO:0072526	6	3.02472e-05	1.66677	63	308	0.00083539
Biological process	positive regulation of ureteric bud formation	GO:0072107	9	3.17747e-05	4.58362	9	16	0.00087567
Biological process	regulation of ureteric bud formation	GO:0072106	8	3.17747e-05	4.58362	9	16	0.00087567
Biological process	regulation of bone mineralization	GO:0030500	7	3.17868e-05	1.67928	61	296	0.000872211
Biological process	sulfur compound catabolic process	GO:0044273	5	3.21721e-05	2.06851	33	130	0.000880875
Biological process	regulation of ventricular cardiac muscle cell membrane repolarization	GO:0060307	7	3.24305e-05	2.43401	23	77	0.000886039
Biological process	cardiac muscle cell contraction	GO:0086003	6	3.33137e-05	1.76843	51	235	0.000908211
Biological process	negative regulation of actin filament polymerization	GO:0030837	12	3.35365e-05	1.80247	48	217	0.000912323
Biological process	regulation of monoatomic cation transmembrane transport	GO:1904062	8	3.4004e-05	1.31648	195	1207	0.000923059
Biological process	response to growth factor	GO:0070848	4	3.43958e-05	1.20236	404	2738	0.000931699
Biological process	regulation of ATP biosynthetic process	GO:2001169	11	3.49778e-05	1.89827	41	176	0.000945445
Biological process	negative regulation of T-helper 17 cell lineage commitment	GO:2000329	16	3.56806e-05	5.70406	7	10	0.00096239
Biological process	positive regulation of skeletal muscle fiber differentiation	GO:1902811	10	3.56806e-05	5.70406	7	10	0.00096239
Biological process	cardiac muscle thin filament assembly	GO:0071691	7	3.56806e-05	5.70406	7	10	0.00096239
Biological process	glial cell projection elongation	GO:0106091	7	3.56806e-05	5.70406	7	10	0.00096239
Biological process	positive regulation of cell communication by electrical coupling	GO:0010650	7	3.56806e-05	5.70406	7	10	0.00096239
Biological process	carbohydrate localization	GO:0052575	4	3.56806e-05	5.70406	7	10	0.00096239
Biological process	regulation of fast-twitch skeletal muscle fiber contraction	GO:0031446	11	3.56806e-05	5.70406	7	10	0.00096239
Biological process	positive regulation of fast-twitch skeletal muscle fiber contraction	GO:0031448	12	3.56806e-05	5.70406	7	10	0.00096239
Biological process	cell adhesion	GO:0007155	3	3.59568e-05	1.14567	684	4865	0.000953608
Biological process	response to muscle activity involved in regulation of muscle adaptation	GO:0014873	5	3.70751e-05	5.01456	8	13	0.000981214
Biological process	NAD metabolic process	GO:0019674	11	3.78972e-05	1.80654	47	212	0.00100088
Biological process	cell-substrate junction assembly	GO:0007044	7	3.81845e-05	1.56551	78	406	0.00100637
Biological process	regulation of monoatomic ion transmembrane transport	GO:0034765	7	3.83864e-05	1.27194	246	1576	0.00100959
Biological process	face morphogenesis	GO:0060325	4	3.88929e-05	1.98211	36	148	0.0010208
Biological process	positive regulation of bone mineralization	GO:0030501	8	3.91684e-05	1.90612	40	171	0.0010259
Biological process	cellular response to chemical stimulus	GO:0070887	4	3.97198e-05	1.091	1369	10225	0.0010382
Biological process	actin filament capping	GO:0051693	13	4.14932e-05	2.12574	30	115	0.00108232
Biological process	regulation of cell-substrate adhesion	GO:0010810	6	4.16244e-05	1.41034	126	728	0.00108352
Biological process	cardiac ventricle development	GO:0003231	5	4.19089e-05	1.51405	89	479	0.00108869
Biological process	neuromuscular junction development	GO:0007528	7	4.21077e-05	1.36256	153	915	0.00109161
Biological process	regulation of biomineral tissue development	GO:0070167	6	4.26185e-05	1.63476	65	324	0.0011026
Biological process	cellular response to vascular endothelial growth factor stimulus	GO:0035924	6	4.28147e-05	1.81081	46	207	0.00110542
Biological process	cellular response to growth factor stimulus	GO:0071363	5	4.32691e-05	1.20388	389	2633	0.00111488
Biological process	swimming	GO:0036268	3	4.3862e-05	4.07433	10	20	0.00112787
Biological process	regulation of carbohydrate metabolic process	GO:0006109	6	4.41817e-05	1.44573	110	620	0.00113379
Biological process	regulation of transmembrane transport	GO:0034762	6	4.69632e-05	1.24093	293	1924	0.00120273
Biological process	protein folding	GO:0006457	3	4.69748e-05	1.4659	102	567	0.0012006
Biological process	proteasomal ubiquitin-independent protein catabolic process	GO:0010499	9	4.91788e-05	2.62414	19	59	0.00125441
Biological process	cell communication by electrical coupling	GO:0010644	4	4.94585e-05	2.10741	30	116	0.00125901
Biological process	cardiac muscle hypertrophy	GO:0003300	7	5.15253e-05	1.64566	62	307	0.00130899
Biological process	tissue regeneration	GO:0042246	5	5.16227e-05	1.44835	107	602	0.00130884
Biological process	regulation of endothelial cell chemotaxis	GO:2001026	9	5.16841e-05	2.42257	22	74	0.00130778
Biological process	heart looping	GO:0001947	8	5.36294e-05	1.54112	80	423	0.0013543
Biological process	cellular response to heat	GO:0034605	6	5.43211e-05	1.69009	56	270	0.00136904
Biological process	basement membrane organization	GO:0071711	7	5.47902e-05	1.78133	47	215	0.00137813
Biological process	glycosaminoglycan catabolic process	GO:0006027	7	5.57028e-05	1.9932	34	139	0.00139831
Biological process	determination of muscle attachment site	GO:0016204	6	5.77607e-05	2.98122	15	41	0.0014471
Biological process	negative regulation of protein polymerization	GO:0032272	8	5.89824e-05	1.6768	57	277	0.00147479
Biological process	negative regulation of release of sequestered calcium ion into cytosol	GO:0051280	11	6.06752e-05	2.66683	18	55	0.00151413
Biological process	craniofacial suture morphogenesis	GO:0097094	4	6.06752e-05	2.66683	18	55	0.00151413
Biological process	regulation of myoblast fusion	GO:1901739	7	6.16154e-05	2.00676	33	134	0.00153156
Biological process	glycosaminoglycan biosynthetic process	GO:0006024	7	6.20659e-05	1.65783	59	290	0.00153974
Biological process	obsolete cellular carbohydrate catabolic process	GO:0044275	0	6.30612e-05	2.34274	23	80	0.00156138
Biological process	regulation of skeletal muscle cell proliferation	GO:0014857	6	6.37395e-05	2.58041	19	60	0.0015751
Biological process	regulation of membrane repolarization	GO:0060306	5	6.39742e-05	2.10992	29	112	0.00157782
Biological process	protein dephosphorylation	GO:0006470	7	6.52975e-05	1.36122	146	874	0.00160733
Biological process	roof of mouth development	GO:0060021	4	6.54411e-05	1.67077	57	278	0.00160775
Biological process	fructose metabolic process	GO:0006000	7	6.6127e-05	3.08328	14	37	0.00162145
Biological process	inorganic ion transmembrane transport	GO:0098660	6	6.64225e-05	1.18326	441	3037	0.00162555
Biological process	negative regulation of blood vessel morphogenesis	GO:2000181	8	7.23732e-05	1.56129	73	381	0.00176777
Biological process	response to inactivity	GO:0014854	3	7.43515e-05	2.71622	17	51	0.0018126
Biological process	cell-substrate junction organization	GO:0150115	6	7.44612e-05	1.52668	80	427	0.00181179
Biological process	membrane depolarization	GO:0051899	5	7.61984e-05	1.62449	62	311	0.00185051
Biological process	acetylcholine catabolic process in synaptic cleft	GO:0001507	7	7.64129e-05	6.11149	6	8	0.00185217
Biological process	negative regulation of retina development in camera-type eye	GO:1902867	6	7.64129e-05	6.11149	6	8	0.00185217
Biological process	acetylcholine catabolic process	GO:0006581	6	7.64129e-05	6.11149	6	8	0.00185217
Biological process	carbohydrate storage	GO:0052576	5	7.64129e-05	6.11149	6	8	0.00185217
Biological process	negative regulation of neural retina development	GO:0061076	7	7.64129e-05	6.11149	6	8	0.00185217
Biological process	mesenchymal stem cell proliferation	GO:0097168	5	7.64129e-05	6.11149	6	8	0.00185217
Biological process	fibronectin fibril organization	GO:1905590	6	7.71593e-05	4.65638	8	14	0.00184905
Biological process	response to electrical stimulus involved in regulation of muscle adaptation	GO:0014878	5	7.71593e-05	4.65638	8	14	0.00184905
Biological process	endochondral bone morphogenesis	GO:0060350	6	8.14903e-05	1.70173	52	249	0.00194548
Biological process	membrane repolarization	GO:0086009	5	8.38893e-05	1.89623	37	159	0.00199899
Biological process	protein-containing complex disassembly	GO:0032984	6	8.42738e-05	1.33571	159	970	0.00200439
Biological process	regulation of carbohydrate catabolic process	GO:0043470	7	8.44985e-05	1.71913	50	237	0.00200597
Biological process	cell morphogenesis	GO:0000902	4	8.73396e-05	1.13061	738	5319	0.00206954
Biological process	negative regulation of myoblast fusion	GO:1901740	8	8.76594e-05	5.18551	7	11	0.00207324
Biological process	regulation of skeletal muscle fiber differentiation	GO:1902809	9	8.76594e-05	5.18551	7	11	0.00207324
Biological process	fermentation	GO:0006113	6	8.76594e-05	5.18551	7	11	0.00207324
Biological process	regulation of mesenchymal cell proliferation involved in ureter development	GO:0072199	7	8.76594e-05	5.18551	7	11	0.00207324
Biological process	mesenchymal cell proliferation involved in ureter development	GO:0072198	5	8.76594e-05	5.18551	7	11	0.00207324
Biological process	glucose catabolic process to lactate	GO:0019659	9	8.76594e-05	5.18551	7	11	0.00207324
Biological process	glycolytic fermentation	GO:0019660	7	8.76594e-05	5.18551	7	11	0.00207324
Biological process	glucose catabolic process to lactate via pyruvate	GO:0019661	10	8.76594e-05	5.18551	7	11	0.00207324
Biological process	blood vessel morphogenesis	GO:0048514	5	8.82591e-05	1.20409	357	2416	0.00205673
Biological process	cellular component disassembly	GO:0022411	5	8.89301e-05	1.24493	264	1728	0.00206856
Biological process	regulation of actin filament-based process	GO:0032970	5	8.95823e-05	1.25681	244	1582	0.00207992
Biological process	intramembranous ossification	GO:0001957	5	9.29189e-05	3.00214	14	38	0.00215344
Biological process	amino disaccharide metabolic process	GO:0052779	5	9.29189e-05	3.00214	14	38	0.00215344
Biological process	dermatan sulfate metabolic process	GO:0030205	8	9.29189e-05	3.00214	14	38	0.00215344
Biological process	negative regulation of supramolecular fiber organization	GO:1902904	7	9.56774e-05	1.43718	103	584	0.00220528
Biological process	regulation of actin filament depolymerization	GO:0030834	11	9.63735e-05	1.88438	37	160	0.00221729
Biological process	endoplasmic reticulum tubular network organization	GO:0071786	7	9.79092e-05	2.66398	17	52	0.00224854
Biological process	cardiac ventricle morphogenesis	GO:0003208	5	9.82778e-05	1.64707	57	282	0.00225292
Biological process	aorta morphogenesis	GO:0035909	7	9.84821e-05	2.09323	28	109	0.00225353
Biological process	tongue morphogenesis	GO:0043587	6	0.00010259	2.57326	18	57	0.0023433
Biological process	synaptic transmission, cholinergic	GO:0007271	10	0.000103225	1.69625	51	245	0.00235358
Biological process	obsolete cellular polysaccharide catabolic process	GO:0044247	0	0.000104707	2.43243	20	67	0.00238307
Biological process	regulation of skeletal muscle fiber development	GO:0048742	9	0.000104719	2.49717	19	62	0.00237908
Biological process	Bolwig's organ morphogenesis	GO:0001746	7	0.000105889	3.11566	13	34	0.00240135
Biological process	Bolwig's organ development	GO:0055034	7	0.000105889	3.11566	13	34	0.00240135
Biological process	carbohydrate derivative biosynthetic process	GO:1901137	5	0.000106467	1.22583	295	1961	0.00240586
Biological process	negative regulation of calcium ion transmembrane transporter activity	GO:1901020	11	0.000106599	2.05488	29	115	0.00240455
Biological process	regulation of atrial cardiac muscle cell action potential	GO:0098910	11	0.000107162	4.07433	9	18	0.00241296
Biological process	integrin biosynthetic process	GO:0045112	6	0.000107162	4.07433	9	18	0.00241296
Biological process	positive regulation of striated muscle tissue development	GO:0045844	7	0.000109074	1.72306	48	227	0.00244732
Biological process	protein modification by small protein removal	GO:0070646	9	0.000111946	1.39556	118	689	0.00250731
Biological process	response to activity	GO:0014823	3	0.000115488	1.56528	68	354	0.00258208
Biological process	negative regulation of ryanodine-sensitive calcium-release channel activity	GO:0060315	12	0.000116923	3.25946	12	30	0.00260957
Biological process	action potential propagation	GO:0098870	6	0.000120157	2.71622	16	48	0.00267702
Biological process	protein oxidation	GO:0018158	7	0.000120157	2.71622	16	48	0.00267702
Biological process	organophosphate biosynthetic process	GO:0090407	6	0.000120978	1.22088	301	2009	0.00268588
Biological process	ureteric bud formation	GO:0060676	9	0.000123389	3.44751	11	26	0.00273462
Biological process	cell projection organization	GO:0030030	5	0.000126731	1.10934	932	6846	0.00280379
Biological process	regulation of integrin-mediated signaling pathway	GO:2001044	7	0.00012777	2.61372	17	53	0.00282185
Biological process	regulation of sequestering of calcium ion	GO:0051282	5	0.000140727	1.48646	83	455	0.0031026
Biological process	obsolete mitochondrial acetyl-CoA biosynthetic process from pyruvate	GO:0061732	0	0.000147502	4.34595	8	15	0.00324632
Biological process	purine nucleoside diphosphate metabolic process	GO:0009135	9	0.000148213	1.53186	72	383	0.00325632
Biological process	purine ribonucleoside diphosphate metabolic process	GO:0009179	10	0.000148213	1.53186	72	383	0.00325632
Biological process	regulation of store-operated calcium entry	GO:2001256	9	0.000149607	3.02664	13	35	0.00327559
Biological process	positive regulation of cell communication by electrical coupling involved in cardiac conduction	GO:1901846	8	0.000149669	6.79055	5	6	0.0032713
Biological process	positive regulation of myotome development	GO:2000287	6	0.000149669	6.79055	5	6	0.0032713
Biological process	ligamentous ossification	GO:0036076	4	0.000149669	6.79055	5	6	0.0032713
Biological process	regulation of stress response to copper ion	GO:1903853	6	0.000149669	6.79055	5	6	0.0032713
Biological process	negative regulation of stress response to copper ion	GO:1903854	7	0.000149669	6.79055	5	6	0.0032713
Biological process	positive regulation of phenotypic switching	GO:1900241	6	0.000149669	6.79055	5	6	0.0032713
Biological process	retina vasculature development in camera-type eye	GO:0061298	6	0.000151088	2.26925	22	79	0.00326851
Biological process	N-terminal protein amino acid modification	GO:0031365	7	0.000151088	2.26925	22	79	0.00326851
Biological process	muscle cell migration	GO:0014812	5	0.000155029	1.53463	71	377	0.00334234
Biological process	polysaccharide catabolic process	GO:0000272	6	0.000162821	2.03716	28	112	0.00350438
Biological process	epithelial to mesenchymal transition	GO:0001837	6	0.000163777	1.41479	104	599	0.003519
Biological process	regulation of sarcomere organization	GO:0060297	10	0.000163824	2.36193	20	69	0.00351403
Biological process	regulation of plasma membrane bounded cell projection organization	GO:0120035	7	0.000164589	1.17299	433	3008	0.00352449
Biological process	determination of heart left/right asymmetry	GO:0061371	7	0.000164897	1.42782	99	565	0.00352512
Biological process	monoatomic cation transport	GO:0006812	6	0.000166148	1.15723	506	3563	0.00354589
Biological process	acetyl-CoA biosynthetic process from pyruvate	GO:0006086	14	0.000169534	3.15432	12	31	0.00361208
Biological process	direct ossification	GO:0036072	4	0.000175692	2.85203	14	40	0.003737
Biological process	neuronal action potential propagation	GO:0019227	7	0.000175692	2.85203	14	40	0.003737
Biological process	outflow tract morphogenesis	GO:0003151	4	0.000176191	1.61276	57	288	0.00373507
Biological process	regulation of purine nucleotide metabolic process	GO:1900542	9	0.000177099	1.54348	68	359	0.00374805
Biological process	carbohydrate metabolic process	GO:0005975	4	0.000178788	1.23113	265	1754	0.00377749
Biological process	focal adhesion assembly	GO:0048041	8	0.000182693	1.58302	61	314	0.00385357
Biological process	tube development	GO:0035295	4	0.000182701	1.11505	825	6029	0.00384734
Biological process	regulation of neuron projection development	GO:0010975	8	0.000182773	1.19541	349	2379	0.00384249
Biological process	proximal/distal pattern formation	GO:0009954	5	0.000183822	1.67766	49	238	0.00385813
Biological process	cellular response to caffeine	GO:0071313	8	0.000185183	3.31982	11	27	0.00388027
Biological process	positive regulation of epithelial tube formation	GO:1905278	8	0.000191479	3.54289	10	23	0.00400558
Biological process	regulation of protein depolymerization	GO:1901879	7	0.000207896	1.58226	60	309	0.00434184
Biological process	regulation of cardiocyte differentiation	GO:1905207	6	0.000209135	1.74614	42	196	0.00436053
Biological process	inclusion body assembly	GO:0070841	6	0.0002095	2.38192	19	65	0.00436097
Biological process	cardiac chamber development	GO:0003205	4	0.000209777	1.38701	112	658	0.00435957
Biological process	ribonucleoside diphosphate metabolic process	GO:0009185	9	0.000211492	1.50978	73	394	0.00438803
Biological process	calcium ion transport into cytosol	GO:0060402	11	0.000214924	1.43173	94	535	0.00445194
Biological process	negative regulation of angiogenesis	GO:0016525	9	0.000217044	1.52787	69	368	0.00448853
Biological process	tube morphogenesis	GO:0035239	4	0.000218512	1.12923	671	4842	0.00451152
Biological process	regulation of cellular response to heat	GO:1900034	7	0.000224352	2.00142	28	114	0.00462457
Biological process	organelle organization	GO:0006996	5	0.000225358	1.07321	1552	11784	0.00463776
Biological process	negative regulation of cell growth	GO:0030308	7	0.000227202	1.37376	117	694	0.00450038
Biological process	regulation of membrane depolarization	GO:0003254	5	0.000232136	1.88046	33	143	0.00459093
Biological process	negative regulation of cellular response to growth factor stimulus	GO:0090288	6	0.000232678	1.42564	95	543	0.00459448
Biological process	dermatan sulfate proteoglycan biosynthetic process	GO:0050651	9	0.000236842	2.78247	14	41	0.00466943
Biological process	determination of dorsal identity	GO:0048263	6	0.000238068	2.2516	21	76	0.00468631
Biological process	regulation of transforming growth factor beta activation	GO:1901388	11	0.000241091	3.05575	12	32	0.00473847
Biological process	mesenchymal cell proliferation	GO:0010463	4	0.000242109	1.80539	37	167	0.00475112
Biological process	endodermal cell differentiation	GO:0035987	5	0.0002436	1.64953	50	247	0.00477298
Biological process	regulation of cardiac muscle cell membrane repolarization	GO:0099623	6	0.000252142	2.15424	23	87	0.00493273
Biological process	ventricular cardiac muscle cell membrane repolarization	GO:0099625	7	0.000252142	2.15424	23	87	0.00493273
Biological process	endothelial cell chemotaxis	GO:0035767	8	0.000254494	2.07874	25	98	0.00496342
Biological process	monoatomic ion transmembrane transport	GO:0034220	6	0.000254566	1.15147	508	3595	0.0049572
Biological process	cell junction assembly	GO:0034329	6	0.000260662	1.19335	338	2308	0.00506812
Biological process	regulation of nucleotide metabolic process	GO:0006140	8	0.000267301	1.52228	68	364	0.00518925
Biological process	negative regulation of ATP-dependent activity	GO:0032780	5	0.000271282	2.18623	22	82	0.00525846
Biological process	negative regulation of calcium ion transmembrane transport	GO:1903170	10	0.000274279	1.79464	37	168	0.00530845
Biological process	ear morphogenesis	GO:0042471	6	0.000276351	1.40788	99	573	0.00534041
Biological process	aorta development	GO:0035904	6	0.000277448	1.64993	49	242	0.00535344
Biological process	angiogenesis	GO:0001525	4	0.000284317	1.20781	296	1997	0.00547764
Biological process	regulation of calcineurin-mediated signaling	GO:0106056	9	0.000284577	1.92488	30	127	0.00547433
Biological process	plasma membrane bounded cell projection organization	GO:0120036	6	0.000287757	1.10392	912	6732	0.00552711
Biological process	otic vesicle morphogenesis	GO:0071600	7	0.000290915	2.00012	27	110	0.00557932
Biological process	negative regulation of skeletal muscle cell differentiation	GO:2001015	7	0.000292236	3.39527	10	24	0.00559618
Biological process	response to 3,3',5-triiodo-L-thyronine	GO:1905242	7	0.000292236	3.39527	10	24	0.00559618
Biological process	negative regulation of sprouting of injured axon	GO:0048688	12	0.000292236	3.39527	10	24	0.00559618
Biological process	asymmetric stem cell division	GO:0098722	5	0.000297364	1.63628	50	249	0.0056687
Biological process	response to transforming growth factor beta	GO:0071559	5	0.000297581	1.31632	147	910	0.00566431
Biological process	determination of dorsal/ventral asymmetry	GO:0048262	6	0.000299543	1.87595	32	139	0.00569312
Biological process	regulation of cell projection organization	GO:0031344	6	0.000299828	1.16409	435	3045	0.00568999
Biological process	organonitrogen compound catabolic process	GO:1901565	5	0.000308749	1.13917	568	4063	0.00585054
Biological process	calcium ion transmembrane transport	GO:0070588	9	0.000316994	1.28165	176	1119	0.00599782
Biological process	mesenchymal cell differentiation	GO:0048762	5	0.000319844	1.28743	170	1076	0.00604272
Biological process	regulation of cardiac muscle cell differentiation	GO:2000725	8	0.000328619	1.90984	30	128	0.00619927
Biological process	mesoderm development	GO:0007498	5	0.000330031	1.31459	146	905	0.00621664
Biological process	peripheral nervous system neuron differentiation	GO:0048934	6	0.000330285	2.08051	24	94	0.0062122
Biological process	peripheral nervous system neuron development	GO:0048935	6	0.000330285	2.08051	24	94	0.0062122
Biological process	sequestering of calcium ion	GO:0051208	5	0.000334509	1.44826	83	467	0.00627303
Biological process	negative regulation of amyloid fibril formation	GO:1905907	8	0.000336771	2.96315	12	33	0.00630612
Biological process	pyrimidine nucleobase biosynthetic process	GO:0019856	9	0.000336771	2.96315	12	33	0.00630612
Biological process	regulation of relaxation of muscle	GO:1901077	7	0.000341211	2.4303	17	57	0.00637045
Biological process	negative regulation of actin filament depolymerization	GO:0030835	12	0.000343215	1.86255	32	140	0.00639844
Biological process	regulation of nucleotide biosynthetic process	GO:0030808	9	0.000349441	1.64343	48	238	0.00650493
Biological process	regulation of purine nucleotide biosynthetic process	GO:1900371	10	0.000349441	1.64343	48	238	0.00650493
Biological process	regulation of actin filament-based movement	GO:1903115	6	0.000351668	1.78873	36	164	0.00652723
Biological process	establishment of protein localization to mitochondrion	GO:0072655	8	0.000367496	1.55589	59	309	0.00681104
Biological process	regulation of heart rate	GO:0002027	8	0.000370987	1.47794	74	408	0.00686569
Biological process	positive regulation of actin filament bundle assembly	GO:0032233	11	0.000380771	1.66677	45	220	0.0070365
Biological process	embryonic appendage morphogenesis	GO:0035113	5	0.000383913	1.45643	79	442	0.00708422
Biological process	mesonephric tubule formation	GO:0072172	8	0.000384616	2.7877	13	38	0.00708688
Biological process	bone trabecula formation	GO:0060346	5	0.000384616	2.7877	13	38	0.00708688
Biological process	negative regulation of extracellular matrix assembly	GO:1901202	8	0.000388848	3.09087	11	29	0.0071441
Biological process	cell differentiation involved in metanephros development	GO:0072202	6	0.000396463	2.27683	19	68	0.00727346
Biological process	establishment of glial blood-brain barrier	GO:0060857	6	0.000396463	2.27683	19	68	0.00727346
Biological process	regulation of syncytium formation by plasma membrane fusion	GO:0060142	6	0.000397425	1.77789	36	165	0.00727007
Biological process	monocarboxylic acid biosynthetic process	GO:0072330	8	0.000398386	1.36213	113	676	0.00727714
Biological process	obsolete regulation of coenzyme metabolic process	GO:0051196	0	0.000398595	1.79373	35	159	0.0072705
Biological process	positive regulation of collagen biosynthetic process	GO:0032967	7	0.000412157	1.93358	28	118	0.00750706
Biological process	negative regulation of cation transmembrane transport	GO:1904063	9	0.000413325	1.58283	54	278	0.00751754
Biological process	protein deneddylation	GO:0000338	10	0.00041527	2.65305	14	43	0.00754208
Biological process	negative regulation of amyloid-beta formation	GO:1902430	9	0.00041527	2.65305	14	43	0.00754208
Biological process	skeletal muscle acetylcholine-gated channel clustering	GO:0071340	8	0.00041527	2.65305	14	43	0.00754208
Biological process	positive regulation of endothelial cell chemotaxis	GO:2001028	10	0.000428035	2.3884	17	58	0.00774065
Biological process	skin morphogenesis	GO:0043589	5	0.000430894	2.54646	15	48	0.00778126
Biological process	skeletal muscle satellite cell proliferation	GO:0014841	7	0.000430894	2.54646	15	48	0.00778126
Biological process	protein localization to mitochondrion	GO:0070585	7	0.000433648	1.53416	61	324	0.00780874
Biological process	positive regulation of cell migration by vascular endothelial growth factor signaling pathway	GO:0038089	10	0.000433691	3.25946	10	25	0.00779845
Biological process	cellular response to 3,3',5-triiodo-L-thyronine	GO:1905243	8	0.00044375	3.83466	8	17	0.00796801
Biological process	positive regulation of endothelial cell chemotaxis by VEGF-activated vascular endothelial growth factor receptor signaling pathway	GO:0038033	11	0.00044375	3.83466	8	17	0.00796801
Biological process	negative regulation of phosphatidylinositol biosynthetic process	GO:0010512	11	0.00044375	3.83466	8	17	0.00796801
Biological process	calcineurin-mediated signaling	GO:0097720	9	0.000450759	1.81693	33	148	0.00805962
Biological process	head morphogenesis	GO:0060323	4	0.000456023	1.68593	42	203	0.00814226
Biological process	positive regulation of mesenchymal cell proliferation involved in ureter development	GO:2000729	8	0.000459653	4.88919	6	10	0.00819553
Biological process	intussusceptive angiogenesis	GO:0002041	5	0.000459653	4.88919	6	10	0.00819553
Biological process	negative regulation of amacrine cell differentiation	GO:1902870	8	0.000459653	4.88919	6	10	0.00819553
Biological process	protein K29-linked deubiquitination	GO:0035523	11	0.000459653	4.88919	6	10	0.00819553
Biological process	deltoid tuberosity development	GO:0035993	4	0.000470491	5.82047	5	7	0.00834184
Biological process	maintenance of mitochondrion location	GO:0051659	6	0.000470491	5.82047	5	7	0.00834184
Biological process	positive regulation of carbohydrate metabolic process	GO:0045913	7	0.000470688	1.58197	53	273	0.00832205
Biological process	maintenance of location in cell	GO:0051651	4	0.000477429	1.3101	141	877	0.00842949
Biological process	negative regulation of BMP signaling pathway	GO:0030514	9	0.000481302	1.60407	50	254	0.00848605
Biological process	response to axon injury	GO:0048678	5	0.00049143	1.40079	93	541	0.00865259
Biological process	aminoglycan catabolic process	GO:0006026	6	0.000511385	1.78745	34	155	0.00899145
Biological process	positive regulation of macroautophagy	GO:0016239	9	0.000516969	1.61626	48	242	0.00907703
Biological process	AMP metabolic process	GO:0046033	11	0.00053325	2.34792	17	59	0.00934994
Biological process	regulation of ovulation	GO:0060278	5	0.00053325	2.34792	17	59	0.00934994
Biological process	regulation of actomyosin structure organization	GO:0110020	9	0.000534881	1.44453	78	440	0.00935268
Biological process	regulation of cardiac muscle cell membrane potential	GO:0086036	5	0.000540863	2.59275	14	44	0.00944424
Biological process	anterior midgut development	GO:0007496	4	0.000546278	2.98784	11	30	0.00952568
Biological process	insemination	GO:0007320	4	0.00054747	2.41442	16	54	0.00953334
Biological process	positive regulation of collagen metabolic process	GO:0010714	6	0.00054999	1.90135	28	120	0.00956409
Biological process	negative regulation of cytosolic calcium ion concentration	GO:0051481	4	0.00054999	1.90135	28	120	0.00956409
Biological process	regulation of inner ear receptor cell differentiation	GO:2000980	8	0.000551192	2.49449	15	49	0.00955877
Biological process	regulation of mechanoreceptor differentiation	GO:0045631	7	0.000551192	2.49449	15	49	0.00955877
Biological process	collagen catabolic process	GO:0030574	4	0.000562278	1.87548	29	126	0.00972442
Biological process	axo-dendritic transport	GO:0008088	8	0.000563359	1.50292	64	347	0.00972984
Biological process	positive regulation of purine nucleotide metabolic process	GO:1900544	10	0.000568036	1.74614	36	168	0.00979726
Biological process	positive regulation of nucleotide metabolic process	GO:0045981	9	0.000568036	1.74614	36	168	0.00979726
Biological process	positive regulation of nucleotide biosynthetic process	GO:0030810	10	0.000571132	1.85197	30	132	0.00982394
Biological process	positive regulation of purine nucleotide biosynthetic process	GO:1900373	11	0.000571132	1.85197	30	132	0.00982394
Biological process	regulation of synaptic transmission, cholinergic	GO:0032222	8	0.000576839	1.8305	31	138	0.00989524
Biological process	regulation of cellular component organization	GO:0051128	5	0.000577802	1.07932	1244	9392	0.00989837
Biological process	oxoacid metabolic process	GO:0043436	5	0.000586649	1.16582	386	2698	0.0100364
Biological process	response to oxygen levels	GO:0070482	4	0.000588108	1.22414	233	1551	0.0100478
Biological process	heart valve morphogenesis	GO:0003179	4	0.000589454	1.64468	44	218	0.0100572
Biological process	protein hydroxylation	GO:0018126	7	0.000589824	2.21178	19	70	0.01005
Biological process	basement membrane assembly	GO:0070831	8	0.000608656	2.11261	21	81	0.010357
Biological process	negative regulation of monoatomic ion transport	GO:0043271	7	0.000620254	1.39647	91	531	0.0105402
Biological process	regulation of mitochondrial membrane potential	GO:0051881	5	0.000625036	1.60301	48	244	0.0106072
Biological process	regulation of sprouting of injured axon	GO:0048686	8	0.000627243	2.25655	18	65	0.0106304
Biological process	aminoglycan biosynthetic process	GO:0006023	6	0.000629758	1.51838	60	322	0.0106588
Biological process	cellular response to transforming growth factor beta stimulus	GO:0071560	6	0.000635769	1.3012	141	883	0.0107462
Biological process	regulation of metanephric mesenchymal cell migration	GO:2000589	7	0.00065098	4.07433	7	14	0.0109886
Biological process	cell migration involved in metanephros development	GO:0035788	6	0.00065098	4.07433	7	14	0.0109886
Biological process	metanephric mesenchymal cell migration	GO:0035789	7	0.00065098	4.07433	7	14	0.0109886
Biological process	protein localization to T-tubule	GO:0036371	8	0.00065098	4.07433	7	14	0.0109886
Biological process	relaxation of skeletal muscle	GO:0090076	6	0.00065098	4.07433	7	14	0.0109886
Biological process	endoplasmic reticulum tubular network membrane organization	GO:1990809	8	0.00065098	4.07433	7	14	0.0109886
Biological process	glial cell development	GO:0021782	5	0.000654418	1.36027	105	629	0.0109591
Biological process	release of sequestered calcium ion into cytosol	GO:0051209	11	0.000659723	1.44952	74	416	0.0110334
Biological process	quinone metabolic process	GO:1901661	5	0.000659934	2.30879	17	60	0.0110224
Biological process	purine nucleotide catabolic process	GO:0006195	10	0.000665843	1.43054	79	450	0.0111064
Biological process	endochondral ossification	GO:0001958	5	0.00066712	1.95881	25	104	0.0111131
Biological process	nucleoside diphosphate metabolic process	GO:0009132	8	0.000671075	1.4448	75	423	0.0111643
Biological process	autophagy of mitochondrion	GO:0000422	7	0.000671696	1.61568	46	232	0.01116
Biological process	transforming growth factor beta activation	GO:0036363	6	0.000674809	2.64831	13	40	0.0111971
Biological process	ensheathment of neurons	GO:0007272	3	0.000689578	1.3648	102	609	0.0114272
Biological process	detection of muscle stretch	GO:0035995	6	0.000691871	3.33354	9	22	0.0114502
Biological process	outer ear morphogenesis	GO:0042473	5	0.000691871	3.33354	9	22	0.0114502
Biological process	peptide cross-linking via chondroitin 4-sulfate glycosaminoglycan	GO:0019800	9	0.000691871	3.33354	9	22	0.0114502
Biological process	slow-twitch skeletal muscle fiber contraction	GO:0031444	10	0.000691871	3.33354	9	22	0.0114502
Biological process	dermatan sulfate proteoglycan metabolic process	GO:0050655	8	0.000697286	2.53514	14	45	0.0114799
Biological process	regulation of ATP metabolic process	GO:1903578	10	0.000700812	1.54939	54	284	0.011523
Biological process	response to magnetism	GO:0071000	4	0.00071302	3.62163	8	18	0.0117085
Biological process	xanthophore differentiation	GO:0050936	6	0.00071302	3.62163	8	18	0.0117085
Biological process	calcium ion import into sarcoplasmic reticulum	GO:1990036	10	0.00071302	3.62163	8	18	0.0117085
Biological process	fungiform papilla morphogenesis	GO:0061197	4	0.00071302	3.62163	8	18	0.0117085
Biological process	obsolete positive regulation of cofactor metabolic process	GO:0051194	0	0.000713812	2.18063	19	71	0.0116611
Biological process	eye-antennal disc morphogenesis	GO:0007455	6	0.000715069	1.7256	36	170	0.0116666
Biological process	proteolysis involved in protein catabolic process	GO:0051603	7	0.000720508	1.18209	319	2199	0.0117402
Biological process	sprouting of injured axon	GO:0048682	5	0.000724801	2.08685	21	82	0.011795
Biological process	negative regulation of protein depolymerization	GO:1901880	8	0.000730203	1.56823	51	265	0.0118677
Biological process	muscle cell fate commitment	GO:0042693	5	0.000740763	1.76912	33	152	0.0120239
Biological process	ectodermal placode formation	GO:0060788	4	0.000744607	1.78601	32	146	0.0120708
Biological process	creatine metabolic process	GO:0006600	8	0.000753487	2.89146	11	31	0.0121992
Biological process	cranial suture morphogenesis	GO:0060363	5	0.000753487	2.89146	11	31	0.0121992
Biological process	transforming growth factor beta receptor superfamily signaling pathway	GO:0141091	9	0.000758761	1.24152	197	1293	0.0122533
Biological process	negative regulation of calcium ion transport into cytosol	GO:0010523	11	0.000764711	2.22236	18	66	0.0123336
Biological process	obsolete positive regulation of coenzyme metabolic process	GO:0051197	0	0.000764711	2.22236	18	66	0.0123336
Biological process	axon ensheathment	GO:0008366	4	0.000771161	1.36261	101	604	0.0124061
Biological process	negative regulation of sequestering of calcium ion	GO:0051283	6	0.000792176	1.42926	77	439	0.012728
Biological process	ectodermal placode morphogenesis	GO:0071697	4	0.000814048	1.7285	35	165	0.0130629
Biological process	negative regulation of striated muscle tissue development	GO:0045843	7	0.000814048	1.7285	35	165	0.0130629
Biological process	neuron projection regeneration	GO:0031102	8	0.000857261	1.42191	78	447	0.0137216
Biological process	replacement ossification	GO:0036075	4	0.000897678	1.92185	25	106	0.0143504
Biological process	obsolete regulation of cofactor metabolic process	GO:0051193	0	0.000900486	1.65455	40	197	0.0143772
Biological process	somitogenesis	GO:0001756	6	0.000904669	1.42278	77	441	0.0144258
Biological process	organic acid metabolic process	GO:0006082	4	0.000915382	1.15812	388	2730	0.0145783
Biological process	cytochrome complex assembly	GO:0017004	7	0.000917902	2.01427	22	89	0.0146001
Biological process	regulation of calcium ion transport into cytosol	GO:0010522	10	0.000919375	1.45286	69	387	0.0146052
Biological process	negative regulation of ion transmembrane transporter activity	GO:0032413	9	0.000926052	1.60126	45	229	0.0146928
Biological process	larval locomotory behavior	GO:0008345	5	0.00095594	1.77893	31	142	0.0151481
Biological process	positive regulation of cell differentiation	GO:0045597	6	0.000964806	1.13011	532	3836	0.0152695
Biological process	regulation of calcium ion transport	GO:0051924	8	0.000997467	1.26581	160	1030	0.0157667
Biological process	regeneration	GO:0031099	4	0.00100584	1.22953	204	1352	0.0158792
Biological process	mucopolysaccharide metabolic process	GO:1903510	7	0.00100886	1.47519	63	348	0.0159071
Biological process	ubiquitin-dependent protein catabolic process via the C-end degron rule pathway	GO:0140627	11	0.00101355	3.1886	9	23	0.0159612
Biological process	regulation of cardiac muscle hypertrophy	GO:0010611	8	0.00103147	1.62201	42	211	0.0161034
Biological process	embryonic limb morphogenesis	GO:0030326	6	0.00103958	1.45055	68	382	0.01621
Biological process	2-oxoglutarate metabolic process	GO:0006103	8	0.00105002	2.28734	16	57	0.0163527
Biological process	proteasome assembly	GO:0043248	7	0.00105002	2.28734	16	57	0.0163527
Biological process	nucleobase-containing small molecule biosynthetic process	GO:0034404	7	0.00105403	1.46316	65	362	0.016375
Biological process	regulation of protein-containing complex disassembly	GO:0043244	6	0.00106314	1.42553	74	423	0.0164962
Biological process	regulation of calcineurin-NFAT signaling cascade	GO:0070884	10	0.00107536	1.84885	27	119	0.0166655
Biological process	protein deubiquitination	GO:0016579	10	0.00107563	1.3471	102	617	0.0166493
Biological process	positive regulation of stem cell differentiation	GO:2000738	7	0.00107611	1.99189	22	90	0.0166363
Biological process	negative regulation of monoatomic ion transmembrane transport	GO:0034766	8	0.00108906	1.48608	60	329	0.0168161
Biological process	obsolete late nucleophagy	GO:0044805	0	0.00109152	3.80271	7	15	0.0168336
Biological process	negative regulation of follicle-stimulating hormone secretion	GO:0046882	11	0.00109152	3.80271	7	15	0.0168336
Biological process	negative regulation of mitochondrial fission	GO:0090258	9	0.00109152	3.80271	7	15	0.0168336
Biological process	soft palate development	GO:0060023	4	0.00109152	3.80271	7	15	0.0168336
Biological process	cytoplasmic actin-based contraction involved in cell motility	GO:0060327	6	0.00109152	3.80271	7	15	0.0168336
Biological process	positive regulation of developmental pigmentation	GO:0048087	6	0.00109695	2.35057	15	52	0.0168151
Biological process	obsolete positive regulation of viral release from host cell	GO:1902188	0	0.00109923	2.64281	12	37	0.0168297
Biological process	negative regulation of membrane depolarization	GO:1904180	6	0.00109963	3.43101	8	19	0.0168155
Biological process	carboxylic acid biosynthetic process	GO:0046394	7	0.0011004	1.27788	146	931	0.016807
Biological process	organic acid biosynthetic process	GO:0016053	5	0.0011004	1.27788	146	931	0.016807
Biological process	positive regulation of stress fiber assembly	GO:0051496	12	0.00110237	1.63792	40	199	0.0167966
Biological process	negative regulation of muscle tissue development	GO:1901862	6	0.00111268	1.68593	36	174	0.0169333
Biological process	regulation of cellular response to X-ray	GO:2000683	5	0.00112729	5.09291	5	8	0.017135
Biological process	spermathecum morphogenesis	GO:0035211	5	0.00112729	5.09291	5	8	0.017135
Biological process	N-terminal protein palmitoylation	GO:0006500	9	0.00112729	5.09291	5	8	0.017135
Biological process	regulation of skeletal muscle contraction by regulation of release of sequestered calcium ion	GO:0014809	12	0.00112729	5.09291	5	8	0.017135
Biological process	regulation of xanthophore differentiation	GO:0050938	7	0.00112729	5.09291	5	8	0.017135
Biological process	regulation of blastocyst development	GO:0120222	5	0.00112729	5.09291	5	8	0.017135
Biological process	regulation of store-operated calcium channel activity	GO:1901339	11	0.00113041	2.5222	13	42	0.0170598
Biological process	regulation of glycogen catabolic process	GO:0005981	9	0.00113041	2.5222	13	42	0.0170598
Biological process	positive regulation of heart contraction	GO:0045823	8	0.00113839	1.69764	35	168	0.0171394
Biological process	muscle cell proliferation	GO:0033002	4	0.00115293	1.2966	130	817	0.0173377
Biological process	head development	GO:0060322	4	0.00115657	1.12854	526	3798	0.0173718
Biological process	embryonic viscerocranium morphogenesis	GO:0048703	5	0.00117042	1.4983	57	310	0.017559
Biological process	regulation of actin cytoskeleton organization	GO:0032956	8	0.00120018	1.22	212	1416	0.0179843
Biological process	cardiac muscle cell action potential involved in contraction	GO:0086002	7	0.00120163	1.73838	32	150	0.0179848
Biological process	thigmotaxis	GO:0001966	4	0.00120513	2.19884	17	63	0.0180158
Biological process	peptidyl-proline modification	GO:0018208	8	0.00121508	1.85847	26	114	0.0181432
Biological process	carbohydrate derivative catabolic process	GO:1901136	5	0.00121894	1.30635	122	761	0.0181794
Biological process	regulation protein catabolic process at synapse	GO:0140250	6	0.00123044	2.91023	10	28	0.0183294
Biological process	cardiac muscle cell membrane repolarization	GO:0099622	6	0.00123364	1.81081	28	126	0.0183555
Biological process	positive regulation of myoblast differentiation	GO:0045663	7	0.00123364	1.81081	28	126	0.0183555
Biological process	obsolete regulation of cell morphogenesis involved in differentiation	GO:0010769	0	0.0013122	1.22892	195	1293	0.0194786
Biological process	relaxation of cardiac muscle	GO:0055119	6	0.00132287	2.03716	20	80	0.0196141
Biological process	cellular response to retinoic acid	GO:0071300	7	0.00134272	1.55686	47	246	0.0198851
Biological process	regulation of cell-substrate junction assembly	GO:0090109	7	0.00134272	1.55686	47	246	0.0198851
Biological process	carboxylic acid metabolic process	GO:0019752	6	0.00135156	1.15989	355	2494	0.0199694
Biological process	vascular associated smooth muscle cell migration	GO:1904738	7	0.00137204	1.86896	25	109	0.0202483
Biological process	calcineurin-NFAT signaling cascade	GO:0033173	10	0.00139515	1.77677	29	133	0.0205654
Biological process	positive regulation of supramolecular fiber organization	GO:1902905	7	0.00139683	1.29998	123	771	0.0205663
Biological process	positive regulation of small molecule metabolic process	GO:0062013	6	0.00140302	1.37409	86	510	0.0206335
Biological process	regulation of polysaccharide metabolic process	GO:0032881	7	0.00141278	1.67766	35	170	0.020753
Biological process	nerve development	GO:0021675	4	0.00141401	1.36578	89	531	0.0207469
Biological process	cellular response to purine-containing compound	GO:0071415	7	0.00142906	2.57326	12	38	0.0209436
Biological process	developmental growth	GO:0048589	3	0.00143359	1.11987	568	4133	0.0209856
Biological process	regulation of relaxation of cardiac muscle	GO:1901897	8	0.00144031	2.46355	13	43	0.0210597
Biological process	regulation of basement membrane organization	GO:0110011	7	0.00144031	2.46355	13	43	0.0210597
Biological process	negative regulation of skeletal muscle tissue development	GO:0048642	7	0.00144031	2.46355	13	43	0.0210597
Biological process	skeletal muscle satellite cell activation	GO:0014719	4	0.00144634	3.05575	9	24	0.021075
Biological process	regulation of skeletal muscle tissue growth	GO:0048631	6	0.00144634	3.05575	9	24	0.021075
Biological process	detection of mechanical stimulus involved in sensory perception of touch	GO:0050976	7	0.00144634	3.05575	9	24	0.021075
Biological process	positive regulation of cellular catabolic process	GO:0031331	7	0.00145904	1.21762	208	1392	0.021187
Biological process	regulation of macrophage cytokine production	GO:0010935	11	0.00146378	1.94859	22	92	0.0212315
Biological process	negative regulation of transporter activity	GO:0032410	7	0.0014644	1.55055	47	247	0.0212163
Biological process	transmission of nerve impulse	GO:0019226	5	0.00147707	1.44865	64	360	0.0213754
Biological process	calcium ion transport	GO:0006816	8	0.00153511	1.20486	228	1542	0.02219
Biological process	trabecula formation	GO:0060343	4	0.00154805	1.88046	24	104	0.0223515
Biological process	negative regulation of developmental process	GO:0051093	5	0.00155491	1.12403	529	3835	0.022425
Biological process	negative regulation of cation channel activity	GO:2001258	10	0.00155846	1.74614	30	140	0.0224506
Biological process	elastic fiber assembly	GO:0048251	8	0.00156741	2.20981	16	59	0.022554
Biological process	regulation of cardiac muscle cell action potential	GO:0098901	6	0.00157199	1.85197	25	110	0.0225943
Biological process	obsolete mitochondrion disassembly	GO:0061726	0	0.00157199	1.85197	25	110	0.0225943
Biological process	positive regulation of cell-substrate adhesion	GO:0010811	7	0.0015837	1.40172	75	436	0.022711
Biological process	regulation of mesenchymal cell proliferation	GO:0010464	6	0.001586	1.78252	28	128	0.0227184
Biological process	mitochondrial proton-transporting ATP synthase complex assembly	GO:0033615	9	0.0016241	4.07433	6	12	0.0232378
Biological process	ovarian cumulus expansion	GO:0001550	4	0.0016241	4.07433	6	12	0.0232378
Biological process	regulation of systemic arterial blood pressure by ischemic conditions	GO:0001980	6	0.0016241	4.07433	6	12	0.0232378
Biological process	cellular response to magnetism	GO:0071259	6	0.0016241	4.07433	6	12	0.0232378
Biological process	histone succinylation	GO:0106077	9	0.0016241	4.07433	6	12	0.0232378
Biological process	positive phototaxis	GO:0046956	7	0.0016241	4.07433	6	12	0.0232378
Biological process	protein succinylation	GO:0018335	8	0.0016241	4.07433	6	12	0.0232378
Biological process	positive energy taxis	GO:0052128	5	0.0016241	4.07433	6	12	0.0232378
Biological process	axon regeneration	GO:0031103	9	0.0016267	1.41456	71	409	0.0230667
Biological process	cell communication by electrical coupling involved in cardiac conduction	GO:0086064	5	0.00163651	1.96692	21	87	0.0231799
Biological process	apoptotic process involved in heart morphogenesis	GO:0003278	8	0.00163674	3.25946	8	20	0.0231573
Biological process	fungiform papilla development	GO:0061196	4	0.00163674	3.25946	8	20	0.0231573
Biological process	trabecula morphogenesis	GO:0061383	4	0.00163919	1.63859	37	184	0.0231403
Biological process	nematode pharyngeal gland morphogenesis	GO:1905905	4	0.00167339	2.80988	10	29	0.0235969
Biological process	'de novo' pyrimidine nucleobase biosynthetic process	GO:0006207	10	0.00167339	2.80988	10	29	0.0235969
Biological process	monocarboxylic acid metabolic process	GO:0032787	7	0.00168191	1.19908	235	1597	0.0236643
Biological process	vascular associated smooth muscle cell proliferation	GO:1990874	6	0.00168892	1.61319	39	197	0.0237366
Biological process	gliogenesis	GO:0042063	6	0.00169816	1.2014	230	1560	0.0238401
Biological process	regulation of cardiac muscle cell contraction	GO:0086004	10	0.00172231	1.71842	31	147	0.0241523
Biological process	regulation of extracellular matrix assembly	GO:1901201	7	0.00172504	2.03716	19	76	0.0241639
Biological process	obsolete mitochondrion morphogenesis	GO:0070584	0	0.00172504	2.03716	19	76	0.0241639
Biological process	calcium ion transmembrane import into cytosol	GO:0097553	10	0.00173409	1.3094	112	697	0.0242371
Biological process	positive regulation of transforming growth factor beta activation	GO:1901390	12	0.00173575	3.56504	7	16	0.0242336
Biological process	regulation of T-helper 17 cell lineage commitment	GO:2000328	15	0.00173575	3.56504	7	16	0.0242336
Biological process	cell migration involved in kidney development	GO:0035787	5	0.00173575	3.56504	7	16	0.0242336
Biological process	SCF complex assembly	GO:0010265	7	0.00173575	3.56504	7	16	0.0242336
Biological process	cellular response to oxygen levels	GO:0071453	5	0.00174852	1.29938	118	740	0.0243048
Biological process	formation of primary germ layer	GO:0001704	4	0.00175441	1.31238	110	683	0.02436
Biological process	calcium ion transmembrane transport via high voltage-gated calcium channel	GO:0061577	10	0.00175744	2.32819	14	49	0.0243753
Biological process	regulation of transforming growth factor beta production	GO:0071634	10	0.00180453	1.81081	26	117	0.0250012
Biological process	4-hydroxyproline metabolic process	GO:0019471	9	0.00181749	2.40756	13	44	0.0251533
Biological process	endoplasmic reticulum membrane organization	GO:0090158	6	0.00181749	2.40756	13	44	0.0251533
Biological process	regulation of focal adhesion assembly	GO:0051893	8	0.00181772	1.54254	46	243	0.0251016
Biological process	negative regulation of phospholipid biosynthetic process	GO:0071072	10	0.00183637	2.50728	12	39	0.0253316
Biological process	sclerotome development	GO:0061056	6	0.00183637	2.50728	12	39	0.0253316
Biological process	regulation of proteasomal protein catabolic process	GO:0061136	9	0.00184881	1.33317	98	599	0.0250936
Biological process	regulation of cell communication by electrical coupling	GO:0010649	6	0.00189741	2.17298	16	60	0.0257256
Biological process	dicarboxylic acid metabolic process	GO:0043648	7	0.0019294	1.50901	50	270	0.0261314
Biological process	negative regulation of transmembrane receptor protein serine/threonine kinase signaling pathway	GO:0090101	8	0.0019565	1.3753	80	474	0.0264701
Biological process	response to heat	GO:0009408	5	0.00195789	1.31156	108	671	0.0264607
Biological process	macrophage cytokine production	GO:0010934	10	0.00196496	1.90713	22	94	0.026528
Biological process	translational elongation	GO:0006414	6	0.0019924	1.44497	61	344	0.0268698
Biological process	negative regulation of proteasomal ubiquitin-dependent protein catabolic process	GO:0032435	11	0.00199625	1.73758	29	136	0.0268931
Biological process	cellular response to hypoxia	GO:0071456	7	0.00200023	1.31798	104	643	0.0269182
Biological process	fructose 1,6-bisphosphate metabolic process	GO:0030388	6	0.00201596	2.93352	9	25	0.0271011
Biological process	barbed-end actin filament capping	GO:0051016	14	0.00203085	2.01071	19	77	0.0272723
Biological process	negative regulation of endodermal cell differentiation	GO:1903225	7	0.00204005	2.22236	15	55	0.0273669
Biological process	protein targeting to mitochondrion	GO:0006626	9	0.00206824	1.57592	41	212	0.0277158
Biological process	axon extension involved in regeneration	GO:0048677	7	0.00209117	2.0989	17	66	0.0279934
Biological process	amyloid fibril formation	GO:1990000	6	0.00213215	1.96353	20	83	0.0285118
Biological process	phosphate ion transmembrane transport	GO:0035435	8	0.00216906	2.28162	14	50	0.0289749
Biological process	acetyl-CoA biosynthetic process	GO:0006085	13	0.00216906	2.28162	14	50	0.0289749
Biological process	obsolete regulation of cellular carbohydrate catabolic process	GO:0043471	0	0.00216906	2.28162	14	50	0.0289749
Biological process	positive regulation of cation transmembrane transport	GO:1904064	9	0.00217627	1.33039	96	588	0.0289796
Biological process	positive regulation of cell division	GO:0051781	6	0.00219965	1.42999	63	359	0.0292602
Biological process	myelination	GO:0042552	5	0.00220465	1.34092	91	553	0.029296
Biological process	AV node cell action potential	GO:0086016	7	0.00223695	2.71622	10	30	0.029694
Biological process	AV node cell to bundle of His cell signaling	GO:0086027	7	0.00223695	2.71622	10	30	0.029694
Biological process	negative regulation of inclusion body assembly	GO:0090084	7	0.00223695	2.71622	10	30	0.029694
Biological process	regulation of calcium ion transmembrane transport via high voltage-gated calcium channel	GO:1902514	10	0.00227258	2.35406	13	45	0.0300725
Biological process	proboscis extension reflex	GO:0007637	5	0.00227258	2.35406	13	45	0.0300725
Biological process	regulation of collagen biosynthetic process	GO:0032965	6	0.0022738	1.65991	33	162	0.030026
Biological process	positive regulation of macrophage apoptotic process	GO:2000111	9	0.00227981	4.52703	5	9	0.030074
Biological process	regulation of glucose catabolic process to lactate via pyruvate	GO:1904023	8	0.00227981	4.52703	5	9	0.030074
Biological process	regulation of hepatic stellate cell proliferation	GO:1904897	7	0.00227981	4.52703	5	9	0.030074
Biological process	positive regulation of hepatic stellate cell proliferation	GO:1904899	8	0.00227981	4.52703	5	9	0.030074
Biological process	cellular response to vitamin E	GO:0071306	9	0.00227981	4.52703	5	9	0.030074
Biological process	GCN2-mediated signaling	GO:0140469	6	0.00227981	4.52703	5	9	0.030074
Biological process	regulation of fermentation	GO:0043465	7	0.00227981	4.52703	5	9	0.030074
Biological process	recognition of apoptotic cell	GO:0043654	5	0.00227981	4.52703	5	9	0.030074
Biological process	hepatic stellate cell proliferation	GO:1990922	5	0.00227981	4.52703	5	9	0.030074
Biological process	transforming growth factor beta production	GO:0071604	8	0.00230308	1.76011	27	125	0.0300991
Biological process	regulation of metal ion transport	GO:0010959	7	0.00230639	1.20028	218	1480	0.0301113
Biological process	regionalization	GO:0003002	4	0.00231018	1.12896	459	3313	0.0301298
Biological process	response to hypoxia	GO:0001666	6	0.0023136	1.20943	202	1361	0.0301434
Biological process	'de novo' protein folding	GO:0006458	4	0.00232843	1.8028	25	113	0.0303054
Biological process	response to L-ascorbic acid	GO:0033591	8	0.0023318	2.56101	11	35	0.0303181
Biological process	ubiquinone metabolic process	GO:0006743	6	0.00233419	2.4446	12	40	0.0303181
Biological process	specification of symmetry	GO:0009799	4	0.00233584	1.24674	153	1000	0.0303085
Biological process	determination of bilateral symmetry	GO:0009855	5	0.00233584	1.24674	153	1000	0.0303085
Biological process	regulation of endothelial cell chemotaxis to fibroblast growth factor	GO:2000544	10	0.00236177	3.10425	8	21	0.0305823
Biological process	cell chemotaxis to fibroblast growth factor	GO:0035766	6	0.00236177	3.10425	8	21	0.0305823
Biological process	endothelial cell chemotaxis to fibroblast growth factor	GO:0035768	9	0.00236177	3.10425	8	21	0.0305823
Biological process	regulation of cell chemotaxis to fibroblast growth factor	GO:1904847	7	0.00236177	3.10425	8	21	0.0305823
Biological process	Purkinje myocyte to ventricular cardiac muscle cell signaling	GO:0086029	7	0.00236177	3.10425	8	21	0.0305823
Biological process	Purkinje myocyte to ventricular cardiac muscle cell communication	GO:0086068	5	0.00236177	3.10425	8	21	0.0305823
Biological process	stress response to copper ion	GO:1990169	7	0.00236177	3.10425	8	21	0.0305823
Biological process	cellular response to BMP stimulus	GO:0071773	6	0.00241982	1.28006	123	783	0.0311116
Biological process	purine-containing compound catabolic process	GO:0072523	6	0.00246932	1.36379	80	478	0.0317159
Biological process	response to cold	GO:0009409	5	0.00247392	1.56119	41	214	0.0317428
Biological process	protein refolding	GO:0042026	4	0.00247505	2.18268	15	56	0.0317251
Biological process	transmembrane receptor protein serine/threonine kinase signaling pathway	GO:0007178	8	0.00254035	1.20398	207	1401	0.0325293
Biological process	response to BMP	GO:0071772	5	0.00261799	1.2758	124	792	0.0334897
Biological process	pattern specification process	GO:0007389	3	0.00261995	1.12363	480	3481	0.033481
Biological process	regulation of vascular associated smooth muscle cell migration	GO:1904752	8	0.00263415	1.83744	23	102	0.0336286
Biological process	regulation protein catabolic process at postsynapse	GO:0140252	7	0.00264015	3.35533	7	17	0.0336712
Biological process	diadenosine polyphosphate metabolic process	GO:0015959	9	0.00264015	3.35533	7	17	0.0336712
Biological process	endoplasmic reticulum organization	GO:0007029	6	0.00264513	1.44696	57	321	0.0336669
Biological process	regulation of myotome development	GO:2000290	5	0.00270412	3.76092	6	13	0.0343832
Biological process	response to mycotoxin	GO:0010046	5	0.00270412	3.76092	6	13	0.0343832
Biological process	sinoatrial node cell development	GO:0060931	8	0.00270412	3.76092	6	13	0.0343832
Biological process	negative regulation of kinase activity	GO:0033673	10	0.00270647	1.25859	137	887	0.0343099
Biological process	positive regulation of store-operated calcium channel activity	GO:1901341	12	0.00275096	2.82069	9	26	0.034839
Biological process	posterior lateral line neuromast deposition	GO:0048922	9	0.00275096	2.82069	9	26	0.034839
Biological process	integrin-mediated signaling pathway	GO:0007229	7	0.00276857	1.40421	66	383	0.0348186
Biological process	negative regulation of muscle organ development	GO:0048635	6	0.00276901	1.60301	36	183	0.0347896
Biological process	negative regulation of cold-induced thermogenesis	GO:0120163	6	0.00278061	1.9598	19	79	0.0349007
Biological process	obsolete movement of cell or subcellular component	GO:0006928	0	0.00279783	1.10209	650	4806	0.0350822
Biological process	ovulation	GO:0030728	4	0.00280838	1.57984	38	196	0.0351797
Biological process	regulation of inclusion body assembly	GO:0090083	6	0.00281711	2.30288	13	46	0.0352542
Biological process	negative regulation of protein-containing complex disassembly	GO:0043242	7	0.00283134	1.464	53	295	0.0353973
Biological process	regulation of establishment of protein localization to mitochondrion	GO:1903747	8	0.00286616	1.71551	28	133	0.0357973
Biological process	NAD biosynthetic process	GO:0009435	12	0.00286616	1.71551	28	133	0.0357973
Biological process	limb development	GO:0060173	5	0.0028756	1.2961	108	679	0.0358447
Biological process	pyrimidine-containing compound catabolic process	GO:0072529	6	0.00287685	1.91733	20	85	0.035825
Biological process	adaptive thermogenesis	GO:1990845	3	0.00288865	1.45704	54	302	0.0359366
Biological process	regulation of actin filament organization	GO:0110053	9	0.00290865	1.23608	157	1035	0.0361499
Biological process	regulation of cell junction assembly	GO:1901888	6	0.00291244	1.21692	181	1212	0.0361616
Biological process	regulation of vascular associated smooth muscle cell proliferation	GO:1904705	7	0.00292506	1.58684	37	190	0.0362828
Biological process	nucleotide catabolic process	GO:0009166	9	0.00292813	1.35254	81	488	0.0362853
Biological process	platelet-derived growth factor receptor-beta signaling pathway	GO:0035791	10	0.00293669	2.38497	12	41	0.0363558
Biological process	ureteric bud elongation	GO:0060677	5	0.00294336	2.6286	10	31	0.0364028
Biological process	chondroitin sulfate catabolic process	GO:0030207	9	0.00294336	2.6286	10	31	0.0364028
Biological process	transforming growth factor beta receptor signaling pathway	GO:0007179	10	0.00296613	1.29157	110	694	0.036613
Biological process	positive regulation of cell morphogenesis	GO:0010770	8	0.00296613	1.29157	110	694	0.036613
Biological process	atrial cardiac muscle tissue development	GO:0003228	8	0.00298399	2.14438	15	57	0.0367619
Biological process	regulation of cell communication by electrical coupling involved in cardiac conduction	GO:1901844	7	0.00299034	2.48987	11	36	0.0368044
Biological process	fat body development	GO:0007503	5	0.00299034	2.48987	11	36	0.0368044
Biological process	positive regulation of mesenchymal cell proliferation	GO:0002053	7	0.00300499	1.7942	24	109	0.0369131
Biological process	potassium ion transmembrane transport	GO:0071805	9	0.00301349	1.2942	108	680	0.0369816
Biological process	eye-antennal disc development	GO:0035214	6	0.0030656	1.53472	42	223	0.0375847
Biological process	regulation of action potential	GO:0098900	5	0.00307067	1.49604	47	256	0.0376105
Biological process	response to electrical stimulus	GO:0051602	4	0.00307593	1.57182	38	197	0.0376385
Biological process	monoatomic ion transport	GO:0006811	5	0.00307864	1.10173	641	4741	0.0376354
Biological process	dephosphorylation	GO:0016311	6	0.00309427	1.20406	198	1340	0.0377901
Biological process	ventricular cardiac muscle tissue morphogenesis	GO:0055010	7	0.00320739	1.57854	37	191	0.0391338
Biological process	notochord development	GO:0030903	6	0.00322809	1.49935	46	250	0.0393485
Biological process	odontogenesis	GO:0042476	5	0.00322948	1.37751	71	420	0.0393276
Biological process	inner ear morphogenesis	GO:0042472	5	0.00324894	1.33713	85	518	0.0395267
Biological process	negative regulation of catalytic activity	GO:0043086	5	0.00329276	1.15461	313	2209	0.0400215
Biological process	response to decreased oxygen levels	GO:0036293	5	0.00329683	1.19598	209	1424	0.0400325
Biological process	aspartate metabolic process	GO:0006531	10	0.00331599	2.96315	8	22	0.0402266
Biological process	negative regulation of neuron apoptotic process	GO:0043524	8	0.00332114	1.31796	93	575	0.0402506
Biological process	positive regulation of cardiocyte differentiation	GO:1905209	7	0.00338181	1.86002	21	92	0.0409467
Biological process	cellular response to decreased oxygen levels	GO:0036294	6	0.00343338	1.28725	109	690	0.0415314
Biological process	mitochondrial translation	GO:0032543	9	0.00345234	1.51685	43	231	0.041721
Biological process	BMP signaling pathway	GO:0030509	10	0.00348825	1.27459	117	748	0.0421148
Biological process	actin filament bundle assembly	GO:0051017	8	0.00356164	1.30485	98	612	0.04296
Biological process	mitochondrial translational termination	GO:0070126	8	0.00358192	1.69009	28	135	0.0431635
Biological process	response to topologically incorrect protein	GO:0035966	5	0.00362936	1.30985	95	591	0.0436936
Biological process	cranial nerve development	GO:0021545	5	0.00368222	1.40338	62	360	0.0442879
Biological process	regulation of ATPase-coupled calcium transmembrane transporter activity	GO:1901894	11	0.00368249	2.71622	9	27	0.0442492
Biological process	peptidyl-methionine modification	GO:0018206	8	0.00368249	2.71622	9	27	0.0442492
Biological process	regulation of protein polymerization	GO:0032271	7	0.0037214	1.25898	127	822	0.0446321
Biological process	axonal transport	GO:0098930	9	0.00377369	1.48745	46	252	0.0452165
Biological process	negative regulation of macrophage cytokine production	GO:0010936	12	0.00379042	2.42257	11	37	0.0453741
Biological process	mesonephric tubule morphogenesis	GO:0072171	9	0.00380037	1.52555	41	219	0.0454503
Biological process	behavioral response to ether	GO:0048150	5	0.00381675	2.54646	10	32	0.0456032
Biological process	peptidyl-proline hydroxylation to 4-hydroxy-L-proline	GO:0018401	10	0.00381675	2.54646	10	32	0.0456032
Biological process	organelle disassembly	GO:1903008	6	0.00381957	1.37838	68	402	0.0455509
Biological process	chondrocyte proliferation	GO:0035988	4	0.00382785	1.87325	20	87	0.0456068
Biological process	negative regulation of transmembrane transport	GO:0034763	7	0.0038337	1.37471	69	409	0.0456336
Biological process	positive regulation of muscle hypertrophy	GO:0014742	8	0.00384861	1.76187	24	111	0.0457682
Biological process	kidney mesenchyme development	GO:0072074	6	0.00385176	2.03716	16	64	0.0457626
Biological process	negative regulation of syncytium formation by plasma membrane fusion	GO:0034242	7	0.00386651	3.16892	7	18	0.0458949
Biological process	positive regulation of chondrocyte proliferation	GO:1902732	7	0.00386651	3.16892	7	18	0.0458949
Biological process	negative regulation of satellite cell differentiation	GO:1902725	8	0.00386651	3.16892	7	18	0.0458949
Biological process	positive regulation of fear response	GO:1903367	7	0.00386651	3.16892	7	18	0.0458949
Biological process	methylglyoxal metabolic process	GO:0009438	5	0.00386651	3.16892	7	18	0.0458949
Biological process	intracellular oxygen homeostasis	GO:0032364	5	0.00386651	3.16892	7	18	0.0458949
Biological process	regulation of cell-substrate junction organization	GO:0150116	6	0.00386989	1.47871	47	259	0.0456784
Biological process	negative regulation of cartilage development	GO:0061037	7	0.00387272	1.84002	21	93	0.0456693
Biological process	plasma membrane organization	GO:0007009	6	0.00388041	1.31292	92	571	0.0457175
Biological process	copulation	GO:0007620	6	0.00388826	1.81081	22	99	0.0457674
Biological process	cell-matrix adhesion	GO:0007160	5	0.00394867	1.25439	129	838	0.0464353
Biological process	mitochondrial translational elongation	GO:0070125	7	0.00399302	1.67766	28	136	0.0469134
Biological process	regulation of protein targeting to mitochondrion	GO:1903214	9	0.00406472	1.97896	17	70	0.0477115
Biological process	positive regulation of trophoblast cell migration	GO:1901165	8	0.00409997	4.07433	5	10	0.0480808
Biological process	retrograde axonal protein transport	GO:0099642	11	0.00409997	4.07433	5	10	0.0480808
Biological process	regulation of DNA damage response, signal transduction by p53 class mediator resulting in transcription of p21 class mediator	GO:1902162	10	0.00409997	4.07433	5	10	0.0480808
Biological process	positive regulation of metanephric mesenchymal cell migration	GO:2000591	8	0.00409997	4.07433	5	10	0.0480808
Biological process	calcium ion transport from cytosol to endoplasmic reticulum	GO:1903515	10	0.00409997	4.07433	5	10	0.0480808
Biological process	positive regulation of metanephric mesenchymal cell migration by platelet-derived growth factor receptor-beta signaling pathway	GO:0035793	12	0.00409997	4.07433	5	10	0.0480808
Biological process	obsolete transcription factor catabolic process	GO:0036369	0	0.00409997	4.07433	5	10	0.0480808
Biological process	ERBB3 signaling pathway	GO:0038129	10	0.00409997	4.07433	5	10	0.0480808
Biological process	metanephric podocyte differentiation	GO:0072248	9	0.00409997	4.07433	5	10	0.0480808
Biological process	metanephric glomerular epithelial cell differentiation	GO:0072312	8	0.00409997	4.07433	5	10	0.0480808
Biological process	male somatic sex determination	GO:0019102	6	0.00409997	4.07433	5	10	0.0480808
Biological process	negative regulation of branching involved in ureteric bud morphogenesis	GO:0090191	8	0.00409997	4.07433	5	10	0.0480808
Biological process	regulation of metanephric mesenchymal cell migration by platelet-derived growth factor receptor-beta signaling pathway	GO:1900238	11	0.00409997	4.07433	5	10	0.0480808
Biological process	positive regulation of monoatomic ion transmembrane transport	GO:0034767	8	0.00417942	1.29063	102	644	0.04843
Biological process	regulation of monoatomic ion transport	GO:0043269	6	0.00418367	1.14482	331	2356	0.048435
Biological process	obsolete biological adhesion	GO:0022610	0	0.00421266	1.16409	267	1869	0.0487262
Biological process	organonitrogen compound biosynthetic process	GO:1901566	5	0.00423776	1.09423	678	5049	0.0489718
Biological process	negative regulation of oxidative stress-induced neuron intrinsic apoptotic signaling pathway	GO:1903377	11	0.00424397	3.49228	6	14	0.0489989
Biological process	regulation of protein localization to endoplasmic reticulum	GO:1905550	7	0.00424397	3.49228	6	14	0.0489989
Biological process	proton-transporting ATP synthase complex assembly	GO:0043461	8	0.00424397	3.49228	6	14	0.0489989
Biological process	fused antrum stage	GO:0048165	5	0.00424397	3.49228	6	14	0.0489989
Biological process	general adaptation syndrome	GO:0051866	5	0.00424397	3.49228	6	14	0.0489989
Biological process	positive regulation of hyaluronan biosynthetic process	GO:1900127	10	0.00424397	3.49228	6	14	0.0489989
Biological process	atrial septum development	GO:0003283	5	0.00426071	2.07169	15	59	0.0489248
Biological process	protein metabolic process	GO:0019538	5	0.00431452	1.04466	1973	15390	0.0494979
Biological process	positive regulation of dendrite morphogenesis	GO:0050775	11	0.00433238	1.52311	40	214	0.0496579

## Sheet: Table S4
Supplementary Table S4. GO enrichment scores for different classes of genes highly expressed in liver.
Class	GO Name	GO ID	GO Level	Enrichment score
				Homoeologous genes in the A subgenome	singleton genes in the A subgenome	Homoeologous genes in the B subgenome	Singleton genes in the B subgenome
Molecular function	transporter activity	GO:0005215	2	1.35465	-	1.3533	-
Molecular function	molecular function regulator activity	GO:0098772	2	1.18597	-	-	-
Biological process	localization	GO:0051179	2	1.13275	-	1.13445	-
Biological process	homeostatic process	GO:0042592	2	1.27476	-	1.21779	-
Biological process	response to stimulus	GO:0050896	2	1.08486	1.10326	1.10668	1.08261
Biological process	immune system process	GO:0002376	2	1.18893	1.46473	1.17476	1.45793
Biological process	locomotion	GO:0040011	2	1.1448	-	1.18486	-
Biological process	developmental process	GO:0032502	2	1.05182	-	1.07035	-
Molecular function	catalytic activity	GO:0003824	2	-	1.1949	-	1.10416
Molecular function	cargo receptor activity	GO:0038024	2	-	2.83454	-	-
Molecular function	toxin activity	GO:0090729	2	-	3.96789	-	5.2118
Biological process	biological process involved in interspecies interaction between organisms	GO:0044419	2	-	1.64337	-	1.61727
Cellular component	cellular anatomical entity	GO:0110165	2	-	-	1.00593	-
Biological process	multicellular organismal process	GO:0032501	2	-	-	1.05299	-
Biological process	reproductive process	GO:0022414	2	-	-	1.13247	-
Molecular function	antioxidant activity	GO:0016209	2	-	-	-	3.19877
Biological process	detoxification	GO:0098754	2	-	-	-	2.44161
Molecular function	transmembrane transporter activity	GO:0022857	3	1.37164	-	1.3966	-
Molecular function	lipid transporter activity	GO:0005319	3	2.12732	-	1.71064	-
Molecular function	lipid binding	GO:0008289	3	1.40543	1.43836	1.37823	-
Molecular function	sulfur compound binding	GO:1901681	3	1.56618	-	1.61565	-
Molecular function	carbohydrate derivative binding	GO:0097367	3	1.17346	1.38235	1.1454	-
Molecular function	molecular function activator activity	GO:0140677	3	1.25926	-	-	-
Molecular function	enzyme regulator activity	GO:0030234	3	1.19299	-	-	-
Cellular component	cell periphery	GO:0071944	3	1.24935	1.1945	1.25968	-
Cellular component	membrane	GO:0016020	3	1.09649	1.08931	1.08551	-
Cellular component	extracellular space	GO:0005615	3	1.37992	1.54025	1.3443	1.65656
Cellular component	extracellular region	GO:0005576	3	1.29129	1.57613	1.27241	1.57164
Cellular component	basal part of cell	GO:0045178	3	1.61561	-	1.76805	-
Cellular component	cell surface	GO:0009986	3	1.38286	1.59177	1.3563	1.52606
Cellular component	apical part of cell	GO:0045177	3	1.47708	-	1.49982	1.46882
Cellular component	spindle midzone	GO:0051233	3	2.70934	-	2.84354	-
Cellular component	cell body membrane	GO:0044298	3	2.42174	-	-	-
Cellular component	cell projection	GO:0042995	3	1.14266	-	1.14401	-
Cellular component	side of membrane	GO:0098552	3	1.30119	1.68663	1.35422	1.68342
Cellular component	cluster of actin-based cell projections	GO:0098862	3	1.60682	-	1.5921	2.32454
Cellular component	MCM complex	GO:0042555	3	4.49751	-	-	-
Cellular component	replication fork	GO:0005657	3	2.19391	-	-	-
Cellular component	endomembrane system	GO:0012505	3	1.09873	-	1.10819	-
Cellular component	outer kinetochore	GO:0000940	3	2.95359	-	-	-
Cellular component	cytoplasm	GO:0005737	3	1.03956	-	-	-
Cellular component	protein-lipid complex	GO:0032994	3	2.63269	-	-	3.7354
Biological process	cell activation	GO:0001775	3	1.52124	1.54973	1.39613	1.55925
Biological process	small molecule metabolic process	GO:0044281	3	1.38898	-	1.35291	1.29922
Biological process	coagulation	GO:0050817	3	2.03164	2.0097	1.71556	-
Biological process	chemical homeostasis	GO:0048878	3	1.40367	-	1.27323	1.26773
Biological process	establishment of localization	GO:0051234	3	1.16598	-	1.12817	-
Biological process	response to chemical	GO:0042221	3	1.1642	-	1.15556	-
Biological process	regulation of biological quality	GO:0065008	3	1.17727	-	1.13974	-
Biological process	immune effector process	GO:0002252	3	1.4135	1.74139	1.30662	1.65652
Biological process	cellular homeostasis	GO:0019725	3	1.3744	-	-	-
Biological process	cell motility	GO:0048870	3	1.25167	-	1.26675	-
Biological process	immune response	GO:0006955	3	1.22439	1.79356	1.19291	1.78232
Biological process	cell adhesion	GO:0007155	3	1.2519	1.29936	1.23977	-
Biological process	embryo implantation	GO:0007566	3	2.53869	-	-	-
Biological process	cellular response to stimulus	GO:0051716	3	1.07644	-	1.09741	-
Biological process	response to external stimulus	GO:0009605	3	1.12627	1.31673	1.13288	1.26834
Biological process	actin filament-based process	GO:0030029	3	1.25956	-	-	-
Biological process	cell division	GO:0051301	3	1.30957	-	1.26735	-
Biological process	respiratory burst	GO:0045730	3	2.95645	-	2.89365	-
Biological process	cell population proliferation	GO:0008283	3	1.15257	-	1.1662	-
Biological process	response to biotic stimulus	GO:0009607	3	1.17095	1.7112	-	1.64641
Biological process	acrosome reaction	GO:0007340	3	2.44339	-	-	-
Biological process	microtubule-based process	GO:0007017	3	1.24705	-	-	-
Biological process	cell communication	GO:0007154	3	1.06756	-	1.09408	-
Biological process	response to stress	GO:0006950	3	1.09567	1.21066	-	1.18896
Biological process	digestion	GO:0007586	3	1.60591	2.33702	1.70278	2.09388
Biological process	plasma lipoprotein particle clearance	GO:0034381	3	2.33148	-	-	3.21874
Biological process	localization of cell	GO:0051674	3	1.21786	-	-	-
Biological process	anatomical structure development	GO:0048856	3	1.05717	-	1.08127	-
Biological process	antibiotic metabolic process	GO:0016999	3	1.85856	-	-	-
Molecular function	antigen binding	GO:0003823	3	-	4.51906	-	4.0089
Molecular function	hydrolase activity	GO:0016787	3	-	1.40732	-	1.1833
Molecular function	carbohydrate binding	GO:0030246	3	-	2.31942	-	1.9912
Molecular function	scavenger receptor activity	GO:0005044	3	-	3.4253	-	-
Cellular component	immunoglobulin complex	GO:0019814	3	-	5.67486	-	5.75447
Cellular component	canonical inflammasome complex	GO:0061702	3	-	5.06699	-	-
Cellular component	blood microparticle	GO:0072562	3	-	4.7145	2.28033	6.21483
Cellular component	host cellular component	GO:0018995	3	-	6.45438	-	-
Cellular component	centriolar satellite	GO:0034451	3	-	2.31383	-	2.1099
Biological process	production of molecular mediator involved in inflammatory response	GO:0002532	3	-	2.8978	-	2.54115
Biological process	cell killing	GO:0001906	3	-	2.28999	-	2.62014
Biological process	cytolysis	GO:0019835	3	-	5.04008	-	3.81014
Biological process	viral life cycle	GO:0019058	3	-	1.72883	-	1.56832
Biological process	biological process involved in symbiotic interaction	GO:0044403	3	-	1.55041	-	-
Biological process	tolerance induction	GO:0002507	3	-	3.50798	-	-
Molecular function	signaling receptor activity	GO:0038023	3	-	-	1.20316	-
Cellular component	immunological synapse	GO:0001772	3	-	-	2.18532	3.25321
Biological process	multicellular organismal-level homeostasis	GO:0048871	3	-	-	1.25109	-
Biological process	secondary metabolic process	GO:0019748	3	-	-	1.72397	-
Molecular function	oxidoreductase activity	GO:0016491	3	-	-	-	1.84668
Molecular function	ion binding	GO:0043167	3	-	-	-	1.1247
Molecular function	oxygen carrier activity	GO:0005344	3	-	-	-	4.96226
Molecular function	molecular function inhibitor activity	GO:0140678	3	-	-	-	1.48278
Molecular function	extracellular matrix structural constituent	GO:0005201	3	-	-	-	2.00098
Molecular function	amide binding	GO:0033218	3	-	-	-	1.51758
Cellular component	axoneme	GO:0005930	3	-	-	-	2.59494
Cellular component	protein complex involved in cell adhesion	GO:0098636	3	-	-	-	3.60962
Cellular component	sperm midpiece	GO:0097225	3	-	-	-	3.50862
Cellular component	haptoglobin-hemoglobin complex	GO:0031838	3	-	-	-	6.30252
Cellular component	endoplasmic reticulum exit site	GO:0070971	3	-	-	-	3.53596
Cellular component	hemoglobin complex	GO:0005833	3	-	-	-	4.86194
Biological process	disruption of anatomical structure in another organism	GO:0141060	3	-	-	-	2.8684
Biological process	cellular detoxification	GO:1990748	3	-	-	-	2.52887
Biological process	modulation of process of another organism	GO:0035821	3	-	-	-	1.95585
Biological process	collagen metabolic process	GO:0032963	3	-	-	-	2.01837
Molecular function	organic anion transmembrane transporter activity	GO:0008514	4	2.07087	-	1.98126	2.18543
Molecular function	organic acid transmembrane transporter activity	GO:0005342	4	2.2647	-	2.08207	2.50541
Molecular function	active transmembrane transporter activity	GO:0022804	4	1.6754	-	1.58377	1.63268
Molecular function	organic hydroxy compound transmembrane transporter activity	GO:1901618	4	3.43712	-	2.63786	-
Molecular function	steroid binding	GO:0005496	4	2.37619	-	2.10286	-
Molecular function	anion binding	GO:0043168	4	1.20822	1.34044	1.1826	-
Molecular function	inorganic molecular entity transmembrane transporter activity	GO:0015318	4	1.4411	-	1.38163	-
Molecular function	serine hydrolase activity	GO:0017171	4	2.00914	3.05056	-	2.49564
Molecular function	salt transmembrane transporter activity	GO:1901702	4	1.50951	-	1.45945	-
Molecular function	xenobiotic transmembrane transporter activity	GO:0042910	4	2.35317	-	-	2.67939
Molecular function	monoatomic ion transmembrane transporter activity	GO:0015075	4	1.40319	-	1.3686	-
Molecular function	monooxygenase activity	GO:0004497	4	2.12732	-	-	4.5761
Molecular function	glycosaminoglycan binding	GO:0005539	4	1.61449	-	1.63195	-
Molecular function	peptidase regulator activity	GO:0061134	4	1.64135	1.94973	-	2.63628
Molecular function	tetrapyrrole binding	GO:0046906	4	1.88253	2.64816	1.74894	3.50757
Molecular function	neurotransmitter transmembrane transporter activity	GO:0005326	4	2.26028	-	-	-
Molecular function	signaling receptor binding	GO:0005102	4	1.19051	-	1.19893	-
Molecular function	carbohydrate transmembrane transporter activity	GO:0015144	4	2.65915	3.61	3.12922	-
Molecular function	calmodulin binding	GO:0005516	4	1.53105	-	-	-
Molecular function	organic acid binding	GO:0043177	4	1.5219	-	1.84658	-
Molecular function	modified amino acid transmembrane transporter activity	GO:0072349	4	2.55708	-	-	-
Molecular function	sterol transporter activity	GO:0015248	4	2.53151	-	-	-
Molecular function	signaling receptor activator activity	GO:0030546	4	1.36987	-	-	-
Cellular component	plasma membrane	GO:0005886	4	1.27419	1.20768	1.2762	-
Cellular component	plasma membrane region	GO:0098590	4	1.35523	-	1.35125	-
Cellular component	extracellular organelle	GO:0043230	4	1.50162	-	1.3162	1.4111
Cellular component	DNA replication preinitiation complex	GO:0031261	4	6.2574	-	4.56066	-
Cellular component	anchoring junction	GO:0070161	4	1.32889	-	1.23948	-
Cellular component	brush border	GO:0005903	4	1.90592	-	1.89733	3.07797
Cellular component	mitotic spindle midzone	GO:1990023	4	3.38943	-	4.05392	-
Cellular component	neuronal cell body membrane	GO:0032809	4	2.48547	-	-	-
Cellular component	nuclear replication fork	GO:0043596	4	2.72576	-	-	-
Cellular component	extrinsic component of plasma membrane	GO:0019897	4	1.50754	-	-	-
Cellular component	lipoprotein particle	GO:1990777	4	2.71083	-	-	4.19592
Cellular component	chromosome, centromeric region	GO:0000775	4	1.52247	-	1.63049	-
Biological process	lipid metabolic process	GO:0006629	4	1.54756	1.36571	1.44403	1.3854
Biological process	organic hydroxy compound metabolic process	GO:1901615	4	1.81539	-	1.73599	1.65283
Biological process	leukocyte activation	GO:0045321	4	1.5135	1.59667	1.40465	1.56147
Biological process	response to xenobiotic stimulus	GO:0009410	4	1.41911	-	1.35386	1.23961
Biological process	regulation of body fluid levels	GO:0050878	4	1.77061	1.53761	1.62393	-
Biological process	organic acid metabolic process	GO:0006082	4	1.51363	1.49828	1.5008	1.42869
Biological process	regulation of hormone levels	GO:0010817	4	1.59738	-	1.41414	-
Biological process	leukocyte mediated immunity	GO:0002443	4	1.5868	2.23509	1.39779	1.98276
Biological process	transport	GO:0006810	4	1.15939	-	1.12242	-
Biological process	small molecule catabolic process	GO:0044282	4	1.79481	-	1.63373	-
Biological process	small molecule biosynthetic process	GO:0044283	4	1.56185	-	1.62362	1.49886
Biological process	leukocyte proliferation	GO:0070661	4	1.83043	-	1.55787	1.71215
Biological process	intracellular chemical homeostasis	GO:0055082	4	1.42398	-	-	-
Biological process	response to wounding	GO:0009611	4	1.41031	-	1.307	-
Biological process	cell activation involved in immune response	GO:0002263	4	1.52255	1.73861	1.41827	1.5197
Biological process	lipid localization	GO:0010876	4	1.53769	-	1.4829	-
Biological process	response to oxygen-containing compound	GO:1901700	4	1.23297	-	1.17761	-
Biological process	platelet activation	GO:0030168	4	2.11864	-	1.70039	-
Biological process	cellular response to chemical stimulus	GO:0070887	4	1.17373	-	1.13332	-
Biological process	regulation of localization	GO:0032879	4	1.18324	-	1.16003	-
Biological process	response to organic substance	GO:0010033	4	1.16816	-	1.14163	-
Biological process	adaptive immune response	GO:0002250	4	1.54396	2.83902	1.46121	2.67028
Biological process	cell migration	GO:0016477	4	1.23365	-	1.23395	-
Biological process	monoatomic ion homeostasis	GO:0050801	4	1.3798	-	-	1.39146
Biological process	regulation of plasma lipoprotein particle levels	GO:0097006	4	2.4724	-	2.01657	2.74011
Biological process	inorganic ion homeostasis	GO:0098771	4	1.37725	-	-	1.3922
Biological process	renal system process	GO:0003014	4	1.79661	-	1.56662	-
Biological process	response to antibiotic	GO:0046677	4	1.49008	-	1.37509	-
Biological process	phosphorus metabolic process	GO:0006793	4	1.15087	-	-	-
Biological process	regulation of immune system process	GO:0002682	4	1.2153	1.60842	1.16543	1.53879
Biological process	response to toxic substance	GO:0009636	4	1.38125	-	1.33274	-
Biological process	cellular aldehyde metabolic process	GO:0006081	4	2.24576	-	2.19806	-
Biological process	regulation of catalytic activity	GO:0050790	4	1.18011	-	1.16322	-
Biological process	regulation of locomotion	GO:0040012	4	1.23361	-	1.28448	-
Biological process	attachment of spindle microtubules to kinetochore	GO:0008608	4	2.727	-	2.82608	-
Biological process	angiogenesis	GO:0001525	4	1.34048	-	-	-
Biological process	chromosome separation	GO:0051304	4	2.04936	-	2.0727	-
Biological process	excretion	GO:0007588	4	1.92298	-	1.93591	-
Biological process	lipid homeostasis	GO:0055088	4	1.65517	-	-	-
Biological process	blood vessel development	GO:0001568	4	1.27671	-	1.24315	-
Biological process	mitotic cell cycle process	GO:1903047	4	1.26451	-	1.31118	-
Biological process	chromosome segregation	GO:0007059	4	1.40256	-	1.34662	-
Biological process	positive regulation of cytosolic calcium ion concentration	GO:0007204	4	1.46915	1.69437	-	-
Biological process	cell-cell adhesion	GO:0098609	4	1.25331	-	1.29712	1.40739
Biological process	response to extracellular stimulus	GO:0009991	4	1.28383	-	1.26391	-
Biological process	xenobiotic metabolic process	GO:0006805	4	1.36344	1.7481	1.41715	1.79347
Biological process	response to external biotic stimulus	GO:0043207	4	1.16926	1.69534	-	1.67114
Biological process	digestive system process	GO:0022600	4	1.67684	-	1.75845	1.95211
Biological process	female pregnancy	GO:0007565	4	1.52671	-	-	-
Biological process	regulation of multicellular organismal process	GO:0051239	4	1.09551	-	-	-
Biological process	system development	GO:0048731	4	1.0713	-	1.08424	-
Biological process	glomerulus development	GO:0032835	4	1.75279	-	-	-
Biological process	vitamin metabolic process	GO:0006766	4	1.75279	2.40906	1.8764	-
Biological process	regeneration	GO:0031099	4	1.34214	-	-	-
Biological process	signaling	GO:0023052	4	1.06242	-	1.09235	-
Biological process	tube development	GO:0035295	4	1.1443	-	1.22791	-
Biological process	cell motility involved in cerebral cortex radial glia guided migration	GO:0021814	4	4.31186	-	-	-
Biological process	regulation of blood pressure	GO:0008217	4	1.50927	-	-	-
Molecular function	complement binding	GO:0001848	4	-	8.36864	-	3.23299
Molecular function	peptidase activity	GO:0008233	4	-	1.97648	-	1.79906
Molecular function	opsonin binding	GO:0001846	4	-	8.36864	-	-
Molecular function	cysteine-type endopeptidase regulator activity involved in apoptotic process	GO:0043028	4	-	3.70838	-	3.37089
Molecular function	nucleoside phosphate binding	GO:1901265	4	-	1.35905	-	-
Molecular function	immune receptor activity	GO:0140375	4	-	2.51457	-	-
Molecular function	phosphatidylinositol 3-kinase binding	GO:0043548	4	-	2.7455	-	3.11955
Molecular function	polysaccharide binding	GO:0030247	4	-	3.63375	-	-
Cellular component	external side of plasma membrane	GO:0009897	4	-	2.45194	1.42316	2.39023
Cellular component	host cell	GO:0043657	4	-	6.45438	-	-
Cellular component	host cell part	GO:0033643	4	-	6.69343	-	-
Cellular component	NLRP1 inflammasome complex	GO:0072558	4	-	7.74525	-	-
Cellular component	immunoglobulin complex, circulating	GO:0042571	4	-	6.6118	-	-
Biological process	defense response	GO:0006952	4	-	1.69744	-	1.63002
Biological process	humoral immune response	GO:0006959	4	-	2.61075	-	2.53754
Biological process	detection of biotic stimulus	GO:0009595	4	-	3.70705	-	-
Biological process	biological process involved in interaction with host	GO:0051701	4	-	2.11276	-	2.0963
Biological process	olefinic compound metabolic process	GO:0120254	4	-	2.38685	1.75845	2.65909
Biological process	reactive nitrogen species metabolic process	GO:2001057	4	-	2.46929	-	2.52554
Biological process	organ or tissue specific immune response	GO:0002251	4	-	2.8724	-	-
Molecular function	cell adhesion molecule binding	GO:0050839	4	-	-	1.39225	-
Molecular function	oxidoreductase activity, acting on CH or CH2 groups	GO:0016725	4	-	-	4.83607	-
Molecular function	vitamin transmembrane transporter activity	GO:0090482	4	-	-	2.64965	-
Cellular component	plasma membrane bounded cell projection	GO:0120025	4	-	-	1.13433	-
Biological process	mitotic cell cycle	GO:0000278	4	-	-	1.25499	-
Biological process	cell morphogenesis	GO:0000902	4	-	-	1.18685	-
Biological process	labyrinthine layer development	GO:0060711	4	-	-	2.32248	-
Biological process	chromosome localization	GO:0050000	4	-	-	1.9127	-
Biological process	tube morphogenesis	GO:0035239	4	-	-	1.18755	-
Biological process	toxin metabolic process	GO:0009404	4	-	-	3.05818	-
Biological process	lipid storage	GO:0019915	4	-	-	1.63577	-
Biological process	cell cycle phase transition	GO:0044770	4	-	-	1.312	-
Biological process	reactive oxygen species metabolic process	GO:0072593	4	-	-	1.47219	1.67518
Biological process	reproductive structure development	GO:0048608	4	-	-	1.3054	-
Biological process	response to inorganic substance	GO:0010035	4	-	-	1.25656	-
Biological process	animal organ development	GO:0048513	4	-	-	1.08564	-
Biological process	epithelial cell proliferation	GO:0050673	4	-	-	1.32164	1.5219
Biological process	cell development	GO:0048468	4	-	-	1.09054	-
Biological process	cell differentiation	GO:0030154	4	-	-	1.07562	-
Biological process	response to acid chemical	GO:0001101	4	-	-	1.357	-
Molecular function	oxidoreductase activity, acting on paired donors, with incorporation or reduction of molecular oxygen	GO:0016705	4	-	-	-	2.85848
Molecular function	carbon-nitrogen lyase activity	GO:0016840	4	-	-	-	9.48343
Molecular function	monosaccharide binding	GO:0048029	4	-	-	-	2.85875
Molecular function	sulfur compound transmembrane transporter activity	GO:1901682	4	-	-	-	4.04123
Molecular function	oxidoreductase activity, acting on peroxide as acceptor	GO:0016684	4	-	-	-	3.95143
Molecular function	TAP binding	GO:0046977	4	-	-	-	10.1608
Molecular function	oxidoreductase activity, acting on metal ions	GO:0016722	4	-	-	-	6.18484
Molecular function	minus-end-directed microtubule motor activity	GO:0008569	4	-	-	-	6.07171
Molecular function	oxygen binding	GO:0019825	4	-	-	-	3.82396
Molecular function	haptoglobin binding	GO:0031720	4	-	-	-	6.58571
Molecular function	oligosaccharide binding	GO:0070492	4	-	-	-	4.00708
Molecular function	organic cation transmembrane transporter activity	GO:0015101	4	-	-	-	3.29286
Molecular function	dynein intermediate chain binding	GO:0045505	4	-	-	-	3.0138
Molecular function	enzyme inhibitor activity	GO:0004857	4	-	-	-	1.54074
Molecular function	dynein light intermediate chain binding	GO:0051959	4	-	-	-	3.60783
Cellular component	MHC class I peptide loading complex	GO:0042824	4	-	-	-	5.67227
Cellular component	dynein complex	GO:0030286	4	-	-	-	2.9854
Biological process	disruption of cell in another organism	GO:0141061	4	-	-	-	2.90546
Biological process	cilium or flagellum-dependent cell motility	GO:0001539	4	-	-	-	3.00229
Biological process	antigen processing and presentation of endogenous antigen	GO:0019883	4	-	-	-	5.85632
Biological process	sperm motility	GO:0097722	4	-	-	-	3.00792
Biological process	antigen processing and presentation via MHC class Ib	GO:0002475	4	-	-	-	6.58836
Biological process	hydrocarbon metabolic process	GO:0120252	4	-	-	-	6.20081
Biological process	sequestering of metal ion	GO:0051238	4	-	-	-	6.53729
Biological process	regulation of viral process	GO:0050792	4	-	-	-	1.79821
Biological process	cellular oxidant detoxification	GO:0098869	4	-	-	-	2.68913
Biological process	antigen processing and presentation of peptide antigen	GO:0048002	4	-	-	-	2.16392
Biological process	collagen catabolic process	GO:0030574	4	-	-	-	3.0676
Biological process	fibroblast proliferation	GO:0048144	4	-	-	-	1.8459
Biological process	regulation of biological process involved in symbiotic interaction	GO:0043903	4	-	-	-	1.68266
Biological process	low-density lipoprotein particle clearance	GO:0034383	4	-	-	-	3.04078
Molecular function	secondary active transmembrane transporter activity	GO:0015291	5	2.17609	-	1.98154	2.19083
Molecular function	monoatomic anion transmembrane transporter activity	GO:0008509	5	2.07686	-	1.79315	1.73152
Molecular function	carboxylic acid transmembrane transporter activity	GO:0046943	5	2.2736	-	2.09025	2.51525
Molecular function	serine-type peptidase activity	GO:0008236	5	1.9766	3.16789	1.61529	2.44765
Molecular function	active monoatomic ion transmembrane transporter activity	GO:0022853	5	1.73611	-	1.65012	-
Molecular function	inorganic anion transmembrane transporter activity	GO:0015103	5	1.84841	-	-	-
Molecular function	endopeptidase regulator activity	GO:0061135	5	1.85028	-	1.8557	2.48113
Molecular function	peptidase inhibitor activity	GO:0030414	5	1.79965	-	1.89088	2.61244
Molecular function	heme binding	GO:0020037	5	1.85989	2.49864	1.77323	3.55628
Molecular function	sterol binding	GO:0032934	5	2.09649	-	-	-
Molecular function	oxidoreductase activity, acting on paired donors, with incorporation or reduction of molecular oxygen, NAD(P)H as one donor, and incorporation of one atom of oxygen	GO:0016709	5	3.01371	-	-	5.43321
Molecular function	heparin binding	GO:0008201	5	1.62873	-	1.79278	-
Molecular function	receptor ligand activity	GO:0048018	5	1.39895	-	-	-
Molecular function	carboxylic acid binding	GO:0031406	5	1.55224	-	1.89607	-
Molecular function	Toll-like receptor binding	GO:0035325	5	4.93152	-	-	-
Cellular component	vesicle	GO:0031982	5	1.2884	-	1.22345	1.19514
Cellular component	apical plasma membrane	GO:0016324	5	1.63782	-	1.7053	1.45085
Cellular component	vesicle lumen	GO:0031983	5	1.87444	-	1.7327	-
Cellular component	extracellular membrane-bounded organelle	GO:0065010	5	1.50162	-	1.3162	1.4111
Cellular component	basal plasma membrane	GO:0009925	5	1.62501	-	1.80249	-
Cellular component	CMG complex	GO:0071162	5	6.85335	-	4.99501	-
Cellular component	basolateral plasma membrane	GO:0016323	5	1.57986	-	1.7499	-
Cellular component	cell-cell junction	GO:0005911	5	1.29941	-	1.26276	-
Cellular component	extrinsic component of cytoplasmic side of plasma membrane	GO:0031234	5	1.73949	-	-	-
Cellular component	cytoplasmic side of plasma membrane	GO:0009898	5	1.47459	-	-	-
Cellular component	vesicle membrane	GO:0012506	5	1.21022	-	-	-
Biological process	steroid metabolic process	GO:0008202	5	2.16903	-	1.90265	2.08106
Biological process	lipid biosynthetic process	GO:0008610	5	1.64689	-	1.43453	-
Biological process	export from cell	GO:0140352	5	1.40274	-	1.29707	-
Biological process	secretion	GO:0046903	5	1.39042	-	1.31944	-
Biological process	hemostasis	GO:0007599	5	2.05779	1.99642	1.70423	-
Biological process	oxoacid metabolic process	GO:0043436	5	1.51826	1.46437	1.48602	1.41958
Biological process	monoatomic ion transport	GO:0006811	5	1.3718	-	1.28703	-
Biological process	cellular lipid metabolic process	GO:0044255	5	1.48951	-	1.36788	-
Biological process	lymphocyte activation	GO:0046649	5	1.50969	1.55454	1.41882	1.68932
Biological process	alcohol metabolic process	GO:0006066	5	1.81582	-	1.86269	1.70738
Biological process	hormone transport	GO:0009914	5	1.66521	-	1.34972	-
Biological process	xenobiotic transport	GO:0042908	5	2.2609	-	1.77821	2.21093
Biological process	positive regulation of immune system process	GO:0002684	5	1.38083	1.95098	1.28667	1.85356
Biological process	response to lipid	GO:0033993	5	1.3663	-	1.28969	1.49301
Biological process	mononuclear cell proliferation	GO:0032943	5	1.83242	-	1.56673	1.77131
Biological process	regulation of cell activation	GO:0050865	5	1.53499	1.54852	1.3512	1.6049
Biological process	myeloid leukocyte activation	GO:0002274	5	1.56038	1.82222	1.42119	1.8014
Biological process	myeloid leukocyte mediated immunity	GO:0002444	5	1.60952	1.88628	1.42723	1.5874
Biological process	leukocyte activation involved in immune response	GO:0002366	5	1.52542	1.75399	1.43082	1.53314
Biological process	organic hydroxy compound biosynthetic process	GO:1901617	5	1.84203	-	1.77821	1.77664
Biological process	fatty acid derivative metabolic process	GO:1901568	5	2.29473	2.89599	-	2.40821
Biological process	cell chemotaxis	GO:0060326	5	1.68093	-	1.46832	-
Biological process	wound healing	GO:0042060	5	1.45745	-	1.33678	-
Biological process	transmembrane transport	GO:0055085	5	1.26863	-	1.24169	-
Biological process	epithelial cell differentiation	GO:0030855	5	1.33366	-	1.47652	-
Biological process	regulation of hemostasis	GO:1900046	5	2.40491	3.11091	1.86922	-
Biological process	organic acid catabolic process	GO:0016054	5	1.80507	-	1.73913	-
Biological process	intracellular monoatomic ion homeostasis	GO:0006873	5	1.41045	-	-	-
Biological process	sterol homeostasis	GO:0055092	5	2.27081	-	-	2.74311
Biological process	lipid catabolic process	GO:0016042	5	1.63505	-	1.58127	-
Biological process	response to organic cyclic compound	GO:0014070	5	1.28463	-	1.2757	-
Biological process	leukocyte differentiation	GO:0002521	5	1.4318	-	1.50697	-
Biological process	cellular response to xenobiotic stimulus	GO:0071466	5	1.35433	-	1.36009	1.36579
Biological process	lymphocyte mediated immunity	GO:0002449	5	1.65477	2.77995	-	2.39577
Biological process	monoatomic cation homeostasis	GO:0055080	5	1.37069	-	-	1.37826
Biological process	adaptive immune response based on somatic recombination of immune receptors built from immunoglobulin superfamily domains	GO:0002460	5	1.62249	2.66189	1.52993	2.39929
Biological process	leukocyte migration	GO:0050900	5	1.48962	1.57505	1.59744	1.7227
Biological process	regulation of cell adhesion	GO:0030155	5	1.34045	1.43317	1.35883	1.35094
Biological process	response to alcohol	GO:0097305	5	1.49717	-	1.45181	-
Biological process	cellular response to oxygen-containing compound	GO:1901701	5	1.24918	-	-	-
Biological process	regulation of transport	GO:0051049	5	1.19354	-	-	-
Biological process	regulation of immune effector process	GO:0002697	5	1.46844	2.08123	-	1.92297
Biological process	organic substance transport	GO:0071702	5	1.16152	-	1.11648	-
Biological process	organic acid biosynthetic process	GO:0016053	5	1.58241	1.79732	1.73767	-
Biological process	regulation of coagulation	GO:0050818	5	2.16949	2.98178	1.85799	-
Biological process	response to hormone	GO:0009725	5	1.26086	-	1.23867	-
Biological process	import into cell	GO:0098657	5	1.28807	-	1.23343	-
Biological process	inflammatory response	GO:0006954	5	1.31247	2.21749	1.35013	1.95138
Biological process	response to molecule of bacterial origin	GO:0002237	5	1.45707	1.69461	1.42612	2.09154
Biological process	positive regulation of locomotion	GO:0040017	5	1.33958	-	1.2957	-
Biological process	regulation of cell motility	GO:2000145	5	1.27392	-	1.34319	-
Biological process	inorganic anion transport	GO:0015698	5	1.75279	-	-	-
Biological process	blood vessel morphogenesis	GO:0048514	5	1.32366	-	1.25916	-
Biological process	phosphate-containing compound metabolic process	GO:0006796	5	1.14383	-	-	-
Biological process	epithelial cell development	GO:0002064	5	1.36573	-	1.56265	-
Biological process	positive regulation of catalytic activity	GO:0043085	5	1.22849	-	-	-
Biological process	positive regulation of multicellular organismal process	GO:0051240	5	1.17239	-	-	-
Biological process	hepaticobiliary system development	GO:0061008	5	1.55861	-	1.62858	-
Biological process	regulation of small molecule metabolic process	GO:0062012	5	1.46078	-	-	-
Biological process	vitamin transport	GO:0051180	5	2.58603	-	2.79754	2.92816
Biological process	xenobiotic catabolic process	GO:0042178	5	2.04011	3.06466	2.25442	3.34647
Biological process	monoatomic anion homeostasis	GO:0055081	5	2.23459	-	-	-
Biological process	transepithelial transport	GO:0070633	5	2.67915	-	2.468	-
[truncated: 1,106 more rows]

## Sheet: Table S5
Supplementary Table S5. GO enrichment scores for different classes of genes highly expressed in muscle.
[truncated: 780 more rows]
